# Supplementary material for: Identification and Functional Analysis of the Caffeic Acid O-Methyltransferase (COMT) Gene Family in Rice (Oryza sativa L.)
Source: Int J Mol Sci. 2022 Jul 31;23(15):8491. doi: 10.3390/ijms23158491 (PMC9369235; doi:10.3390/ijms23158491)
Supplement: Supplementary file 1 [file ijms-23-08491-s001.zip › Table S1-S6.xlsx]

## Sheet: Table S1
Characteristics of rice COMT genes
Gene Name	Gene Locus	Chr	Exon No.	Gene length(bp)	Length (aa)	MW (kD)	pI	Localization
OsCOMT1	LOC_Os01g54969	1	2	1137	379	40.31	5.51	Cytoplasmic
OsCOMT2	LOC_Os02g57760	2	4	1098	366	38.65	5.34	Chloroplast
OsCOMT3	LOC_Os04g01470	4	3	1074	358	38.75	5.31	Chloroplast
OsCOMT4	LOC_Os04g09604	4	4	1137	379	40.59	5.33	Cytoplasmic
OsCOMT5	LOC_Os04g09654	4	4	1116	372	40.05	5.69	Chloroplast
OsCOMT6	LOC_Os04g09680	4	3	711	237	25.17	6.35	Mitochondrial
OsCOMT7	LOC_Os04g11970	4	2	936	312	33.47	5.87	Cytoplasmic
OsCOMT8	LOC_Os05g43930	5	2	1104	368	39.92	5.27	Cytoplasmic
OsCOMT9	LOC_Os05g43940	5	2	1113	371	40.07	5.55	Cytoplasmic
OsCOMT10	LOC_Os06g13280	6	1	1035	345	37.01	5.61	Cytoplasmic
OsCOMT11	LOC_Os06g16960	6	1	1044	348	37.49	5.64	Cytoplasmic
OsCOMT12	LOC_Os07g27880	7	2	1059	353	37.95	5.8	Mitochondrial
OsCOMT13	LOC_Os07g27970	7	2	1083	361	39.09	5.29	Cytoplasmic
OsCOMT14	LOC_Os07g28040	7	2	1047	349	37.88	5.67	Cytoplasmic
OsCOMT15	LOC_Os08g06100	8	2	1107	369	39.75	5.41	Chloroplast
OsCOMT16	LOC_Os08g07260	8	2	927	309	33.78	5.76	Cytoplasmic
OsCOMT17	LOC_Os08g19420	8	2	1128	376	41.29	5.29	Cytoplasmic
OsCOMT18	LOC_Os08g35310	8	2	1041	347	38.46	5.64	Cytoplasmic
OsCOMT19	LOC_Os09g17560	9	2	1095	365	40.09	5.68	Cytoplasmic
OsCOMT20	LOC_Os11g19840	11	2	1125	375	40.35	6.46	Cytoplasmic
OsCOMT21	LOC_Os11g19880	11	2	1812	604	66.48	6.3	Chloroplast
OsCOMT22	LOC_Os11g20040	11	2	1107	369	39.4	5.26	Cytoplasmic
OsCOMT23	LOC_Os11g20080	11	2	1041	347	36.63	5.09	Chloroplast
OsCOMT24	LOC_Os11g20090	11	2	1107	369	37.89	5.54	Cytoplasmic
OsCOMT25	LOC_Os11g20160	11	2	1107	369	40.66	6.23	Mitochondrial
OsCOMT26	LOC_Os11g33300	11	2	1128	376	39.6	5.39	Cytoplasmic
OsCOMT27	LOC_Os12g09770	12	2	1395	453	49.34	5.29	Cytoplasmic
OsCOMT28	LOC_Os12g10140	12	2	753	251	27.32	5.22	Cytoplasmic
OsCOMT29	LOC_Os12g13810	12	4	1125	375	39.7	5.41	Chloroplast
OsCOMT30	LOC_Os12g25450	12	2	1080	360	38.91	6.35	Cytoplasmic
OsCOMT31	LOC_Os12g25490	12	2	1095	365	39.67	5.79	Chloroplast
OsCOMT32	LOC_Os12g25820	12	1	828	276	29.28	5.67	Chloroplast
OsCOMT33	LOC_Os12g25870	12	2	384	128	14.25	5.89	Cytoplasmic

## Sheet: Table S2
Ka/Ks analysis for duplicated gene pairs of rice COMT genes
Duplicated Gene 1	Duplicated Gene 2	Duplicated Type	Ka	Ks	Ka_Ks	Purifying Selection
OsCOMT5	OsCOMT6	Tandem	0.14626	0.5404	0.2706	Yes
OsCOMT8	OsCOMT9	Tandem	0.0181	0.0802	0.2259	Yes
OsCOMT23	OsCOMT24	Tandem	0.2503	0.6635	0.3772	Yes
OsCOMT24	OsCOMT25	Tandem	0.1242	0.5606	0.2216	Yes
OsCOMT30	OsCOMT31	Tandem	0.1522	0.4444	0.3424	Yes
OsCOMT32	OsCOMT33	Tandem	0.1125	0.2745	0.4096	Yes
OsCOMT1	OsCOMT9	WGD	0.4552	0.8584	0.5304	Yes

## Sheet: Table S3
Primer sequence of rice COMT genes
Gene Name	Gene Locus	F	R	Length
OsCOMT1	LOC_Os01g54969	TTCGACCACGTCCCCAAGG	CCCACCACCAGGTCCATCA	155bp
OsCOMT2	LOC_Os02g57760	CGGGACGGCGTCAACTTCGA	CCGCCAACATGCCTCACTC	77bp
OsCOMT3	LOC_Os04g01470	TGTCATTGCTCAGGCTCCATC	TGCATCTCCATTAGGTACGCTC	82bp
OsCOMT4	LOC_Os04g09604	TCGACGAGGACTACCTGTGC	ACTCGAACATCCGCATCCC	102bp
OsCOMT5	LOC_Os04g09654	GACGAAGACAATCTGAGCACC	TCATGGACTGCTGCGACAT	163bp
OsCOMT6	LOC_Os04g09680	CTCAGGCTCCATCCCTTCC	TCCGAAAGAGCTTGGTGGC	156bp
OsCOMT7	LOC_Os04g11970	GGATATTCCTCCAGCCGATGC	TCACTTTCCCTCCATCACC	128bp
OsCOMT8	LOC_Os05g43930	GGCAGACGCTGTCTTCCTCA	TGGTCAGACGGTCCTGCTC	156bp
OsCOMT9	LOC_Os05g43940	AGGTGAGGTGCAGCGTGATG	TCGTTATCGCCCCAATCATG	154bp
OsCOMT10	LOC_Os06g13280	CCCAATGATGCGCTTCCTG	CCCGACTGTACGAGTTGTCCC	165bp
OsCOMT11	LOC_Os06g16960	CTTAGACGGTGCAAGGAAGCA	TCTGTGAGCCTGATCCAATCAC	88bp
OsCOMT12	LOC_Os07g27880	CATGGCGATGTTGTTCAGTTTG	ATGCAGTCCTCATCACTCCAATC	110bp
OsCOMT13	LOC_Os07g27970	CGAGCTGATGCACTCCT	ACATTGCTTGGGTGGAGGATC	161bp
OsCOMT14	LOC_Os07g28040	CGCAGGCGATATGATGGATT	ACATTGCTTGGGAGGAGGATC	188bp
OsCOMT15	LOC_Os08g06100	AAGTGGCTGACGCCCAACGA	GGTACTCGAACGCCGTCATC	160bp
OsCOMT16	LOC_Os08g07260	ATAGCATCCCGCTCAACCTG	GAAACCACTCGCCCAAGCA	103bp
OsCOMT17	LOC_Os08g19420	CCAACTGATGCCGTGCTGC	ACTTTTCCTCCTGGTTTCTGAG	149bp
OsCOMT18	LOC_Os08g35310	GCACTTTGTTCCGTCAGCAG	TGCCTCCTTCTTCCTTGTTAG	125bp
OsCOMT19	LOC_Os09g17560	TCGCCAAGGCTCCCAGTAAC	CGCTGAGATTGCCTCCTTG	161bp
OsCOMT20	LOC_Os11g19840	CACCGTGCTGGACTTTCCC	CACAATCCTCGTCACTCCAG	149bp
OsCOMT21	LOC_Os11g19880	GTGATTGGCGAGACACGAAC	ACCTTCCCTCCATCTTCTCG	182bp
OsCOMT22	LOC_Os11g20040	CATGCTCAGCTTCATCCCACC	TCACGCAATCCTGGTCACTC	80bp
OsCOMT23	LOC_Os11g20080	AGCGGTCGATTACGTTGCC	TCGCTCCAGTGGCTCAACA	90bp
OsCOMT24	LOC_Os11g20090	CGCCCAATGATGGTGTCGT	TGACCTTCCCTCCCTCCTC	174bp
OsCOMT25	LOC_Os11g20160	ACCCGCCCAAGCAGTCAT	CGCAGTCATCGTCGCTCAA	101bp
OsCOMT26	LOC_Os11g33300	GTTCCAATCCATTCCACCAGC	GGAGAATCCTCACGCAGTCG	86bp
OsCOMT27	LOC_Os12g09770	GTGGCTCACCAAGAACAACG	CCCAGCCTCTTGTTCTTCCCT	183bp
OsCOMT28	LOC_Os12g10140	CAGAAACAACGGCGAGGGA	TAGTCACCGCTGCCGCTAT	98bp
OsCOMT29	LOC_Os12g13810	CTTGGGCTGCTCAACCTCGA	GGTTGAAGAGCGTGTTGGAG	160bp
OsCOMT30	LOC_Os12g25450	GGCAAACGCTGTCTTCCTCA	GCGAACCTGCTCTGACCACA	149bp
OsCOMT31	LOC_Os12g25490	AGCCAATGCTGTCTTCCTCA	GGCCAACTCCGACCACTAT	146bp
OsCOMT32	LOC_Os12g25820	GGAGGTGAAATGCAGCGTGAT	ACAGCGTTTGCCGGTGGAA	117bp
OsCOMT33	LOC_Os12g25870	CGGCAAACGCTGTCTTCCTCAA	AGATGGAATGGCTTTCTTGCAG	95bp

## Sheet: Table S4
Predicted miRNAs
miRNA_Acc.	Target_Acc.	Expectation	miRNA_start	miRNA_end	Target_start	Target_end	Inhibition	Multiplicity
osa-miR821a	OsCOMT4	1	1	24	3708	3731	Cleavage	1
osa-miR821b	OsCOMT4	1	1	24	3708	3731	Cleavage	1
osa-miR821c	OsCOMT4	1	1	24	3708	3731	Cleavage	1
osa-miR6248	OsCOMT11	2	1	21	1049	1069	Cleavage	1
osa-miR2863b	OsCOMT19	2.5	1	21	1275	1295	Cleavage	1
osa-miR414	OsCOMT1	2.5	1	21	1257	1277	Cleavage	1
osa-miR5161	OsCOMT24	2.5	1	20	1851	1870	Cleavage	1
osa-miR6248	OsCOMT9	2.5	1	21	1048	1068	Cleavage	1
osa-miR1436	OsCOMT7	3	1	21	1918	1938	Cleavage	2
osa-miR1439	OsCOMT2	3	1	21	1072	1092	Translation	1
osa-miR2905	OsCOMT15	3	1	21	572	592	Cleavage	1
osa-miR2923	OsCOMT5	3	1	22	6434	6455	Cleavage	1
osa-miR437	OsCOMT13	3	1	21	2070	2090	Translation	1
osa-miR5511	OsCOMT24	3	1	21	3367	3387	Cleavage	1
osa-miR5798	OsCOMT5	3	1	21	5715	5735	Cleavage	1
osa-miR5825	OsCOMT13	3	1	24	2035	2058	Translation	1
osa-miR5831	OsCOMT13	3	1	24	2072	2095	Cleavage	1
osa-miR7692-3p	OsCOMT13	3	1	24	1494	1517	Cleavage	1
osa-miR812g	OsCOMT13	3	1	24	845	868	Cleavage	1
osa-miR812h	OsCOMT13	3	1	24	845	868	Cleavage	1
osa-miR812i	OsCOMT13	3	1	24	845	868	Cleavage	1
osa-miR812j	OsCOMT13	3	1	24	845	868	Cleavage	1
osa-miR1436	OsCOMT20	3.5	1	21	953	973	Cleavage	1
osa-miR171d-5p	OsCOMT3	3.5	1	21	2093	2113	Cleavage	1
osa-miR1848	OsCOMT14	3.5	1	21	606	626	Cleavage	1
osa-miR1849	OsCOMT20	3.5	1	21	1126	1146	Cleavage	1
osa-miR1861c	OsCOMT12	3.5	1	22	1229	1250	Cleavage	1
osa-miR2099-5p	OsCOMT3	3.5	1	22	1857	1878	Cleavage	1
osa-miR2104	OsCOMT20	3.5	1	22	261	282	Cleavage	1
osa-miR2275c	OsCOMT28	3.5	1	23	1115	1137	Cleavage	1
osa-miR2863a	OsCOMT5	3.5	1	21	7418	7438	Cleavage	1
osa-miR2863a	OsCOMT20	3.5	1	21	1127	1147	Cleavage	1
osa-miR2873b	OsCOMT23	3.5	1	21	2856	2876	Cleavage	1
osa-miR2919	OsCOMT13	3.5	1	19	2242	2260	Cleavage	1
osa-miR5075	OsCOMT5	3.5	1	21	1050	1070	Cleavage	1
osa-miR5075	OsCOMT3	3.5	1	21	607	627	Cleavage	1
osa-miR5159	OsCOMT19	3.5	1	24	1260	1283	Cleavage	1
osa-miR5493	OsCOMT11	3.5	1	21	11	31	Cleavage	1
osa-miR5501	OsCOMT15	3.5	1	21	1459	1479	Cleavage	1
osa-miR5794	OsCOMT11	3.5	1	21	1243	1263	Cleavage	1
osa-miR5809	OsCOMT4	3.5	1	20	91	110	Cleavage	1
osa-miR5809	OsCOMT28	3.5	1	20	376	395	Cleavage	1
osa-miR5809	OsCOMT11	3.5	1	20	364	383	Cleavage	1
osa-miR5816	OsCOMT9	3.5	1	24	1168	1190	Cleavage	1
osa-miR6251	OsCOMT3	3.5	1	21	2559	2579	Cleavage	1
osa-miR812a	OsCOMT3	3.5	1	22	1181	1202	Cleavage	1
osa-miR812b	OsCOMT3	3.5	1	22	1181	1202	Cleavage	1
osa-miR812c	OsCOMT3	3.5	1	22	1181	1202	Cleavage	1
osa-miR812d	OsCOMT3	3.5	1	22	1181	1202	Cleavage	1
osa-miR812e	OsCOMT3	3.5	1	22	1181	1202	Cleavage	1
osa-miR1438	OsCOMT32	4	1	22	1691	1712	Cleavage	1
osa-miR1438	OsCOMT23	4	1	22	1235	1256	Cleavage	1
osa-miR1439	OsCOMT7	4	1	21	1915	1935	Cleavage	2
osa-miR1439	OsCOMT24	4	1	21	1851	1871	Cleavage	1
osa-miR164a	OsCOMT18	4	1	21	853	873	Cleavage	1
osa-miR164b	OsCOMT18	4	1	21	853	873	Cleavage	1
osa-miR164c	OsCOMT18	4	1	21	853	873	Cleavage	1
osa-miR164d	OsCOMT18	4	1	21	853	873	Cleavage	1
osa-miR164e	OsCOMT18	4	1	21	853	873	Cleavage	1
osa-miR164f	OsCOMT18	4	1	21	853	873	Cleavage	1
osa-miR171c-5p	OsCOMT22	4	1	21	2006	2026	Cleavage	1
osa-miR171e-5p	OsCOMT3	4	1	21	2093	2113	Cleavage	1
osa-miR1847.2	OsCOMT15	4	1	24	574	597	Cleavage	1
osa-miR1850.1	OsCOMT5	4	1	21	2168	2188	Cleavage	1
osa-miR1851	OsCOMT15	4	1	21	321	341	Cleavage	1
osa-miR1857-5p	OsCOMT24	4	1	21	1572	1592	Cleavage	2
osa-miR1857-5p	OsCOMT3	4	1	21	2141	2161	Cleavage	1
osa-miR1861g	OsCOMT12	4	1	22	1229	1250	Cleavage	1
osa-miR1866-3p	OsCOMT26	4	1	22	984	1005	Cleavage	1
osa-miR1869	OsCOMT4	4	1	24	2289	2312	Translation	2
osa-miR1869	OsCOMT4	4	1	24	2443	2466	Translation	2
osa-miR1873	OsCOMT8	4	1	24	1647	1670	Cleavage	1
osa-miR1874-3p	OsCOMT23	4	1	24	1671	1694	Cleavage	1
osa-miR1879	OsCOMT28	4	1	24	1273	1296	Cleavage	1
osa-miR1880	OsCOMT22	4	1	24	1626	1649	Cleavage	2
osa-miR1880	OsCOMT22	4	1	24	1669	1692	Cleavage	2
osa-miR2099-5p	OsCOMT4	4	1	22	3227	3248	Cleavage	1
osa-miR2100-5p	OsCOMT5	4	1	22	5233	5254	Cleavage	1
osa-miR2104	OsCOMT21	4	1	22	189	210	Cleavage	1
osa-miR2120	OsCOMT14	4	1	24	1778	1801	Cleavage	1
osa-miR2120	OsCOMT5	4	1	24	769	792	Cleavage	3
osa-miR2864.2	OsCOMT33	4	1	21	567	587	Cleavage	1
osa-miR2867-3p	OsCOMT1	4	1	20	1345	1364	Cleavage	1
osa-miR2875	OsCOMT27	4	1	24	1873	1896	Cleavage	1
osa-miR2879	OsCOMT3	4	1	24	1818	1841	Cleavage	1
osa-miR2931	OsCOMT26	4	1	20	1220	1239	Cleavage	1
osa-miR394	OsCOMT15	4	1	20	1297	1316	Cleavage	1
osa-miR395w	OsCOMT5	4	1	22	2178	2199	Cleavage	1
osa-miR3979-5p	OsCOMT15	4	1	20	89	108	Translation	1
osa-miR3982-3p	OsCOMT13	4	1	21	2730	2750	Cleavage	1
osa-miR437	OsCOMT11	4	1	21	800	820	Translation	2
osa-miR5075	OsCOMT7	4	1	21	662	682	Cleavage	1
osa-miR5078	OsCOMT2	4	1	21	2603	2623	Translation	1
osa-miR5144-3p	OsCOMT26	4	1	21	1263	1283	Cleavage	1
osa-miR5157a-5p	OsCOMT23	4	1	24	2332	2355	Cleavage	1
osa-miR5157b-5p	OsCOMT23	4	1	24	2332	2355	Cleavage	1
osa-miR528-5p	OsCOMT3	4	1	21	39	59	Translation	1
osa-miR531a	OsCOMT2	4	1	24	795	818	Cleavage	2
osa-miR531b	OsCOMT2	4	1	20	799	818	Cleavage	2
osa-miR531c	OsCOMT2	4	1	24	795	818	Cleavage	2
osa-miR5487	OsCOMT9	4	1	21	1279	1299	Translation	1
osa-miR5493	OsCOMT6	4	1	21	54	74	Cleavage	1
osa-miR5493	OsCOMT25	4	1	21	188	208	Cleavage	1
osa-miR5493	OsCOMT1	4	1	21	104	124	Cleavage	1
osa-miR5505	OsCOMT17	4	1	22	744	765	Cleavage	1
osa-miR5537	OsCOMT29	4	1	22	758	779	Cleavage	1
osa-miR5799	OsCOMT15	4	1	24	1345	1368	Cleavage	1
osa-miR5809	OsCOMT26	4	1	20	1371	1390	Cleavage	1
osa-miR5809	OsCOMT3	4	1	20	601	620	Cleavage	1
osa-miR5816	OsCOMT8	4	1	24	1034	1056	Cleavage	1
osa-miR5831	OsCOMT11	4	1	24	802	825	Cleavage	2
osa-miR5831	OsCOMT24	4	1	24	1898	1921	Cleavage	1
osa-miR5837.1	OsCOMT19	4	1	21	917	937	Translation	1
osa-miR5837.1	OsCOMT7	4	1	21	1933	1953	Cleavage	1
osa-miR6248	OsCOMT3	4	1	21	1787	1807	Cleavage	1
osa-miR6249a	OsCOMT5	4	1	21	291	311	Cleavage	1
osa-miR6249a	OsCOMT9	4	1	21	668	688	Cleavage	1
osa-miR6249a	OsCOMT8	4	1	21	650	670	Cleavage	1
osa-miR6249b	OsCOMT5	4	1	21	291	311	Cleavage	1
osa-miR6249b	OsCOMT8	4	1	21	650	670	Cleavage	1
osa-miR6249b	OsCOMT9	4	1	21	668	688	Cleavage	1
osa-miR6252	OsCOMT5	4	1	23	6415	6437	Cleavage	1
osa-miR7693-3p	OsCOMT1	4	1	22	627	648	Cleavage	1
osa-miR812g	OsCOMT21	4	1	24	3577	3600	Cleavage	1
osa-miR812h	OsCOMT21	4	1	24	3577	3600	Cleavage	1
osa-miR812i	OsCOMT21	4	1	24	3577	3600	Cleavage	1
osa-miR812j	OsCOMT21	4	1	24	3577	3600	Cleavage	1
osa-miR1320-5p	OsCOMT24	4.5	1	21	1848	1868	Cleavage	1
osa-miR1320-5p	OsCOMT7	4.5	1	21	1912	1932	Cleavage	1
osa-miR1426	OsCOMT24	4.5	1	21	4119	4139	Cleavage	1
osa-miR1428e-5p	OsCOMT21	4.5	1	22	1555	1576	Translation	1
osa-miR1428f-5p	OsCOMT21	4.5	1	22	1555	1576	Translation	1
osa-miR1428g-5p	OsCOMT21	4.5	1	22	1555	1576	Translation	1
osa-miR1429-3p	OsCOMT21	4.5	1	21	2618	2638	Cleavage	2
osa-miR1431	OsCOMT10	4.5	1	21	516	536	Cleavage	1
osa-miR1432-5p	OsCOMT22	4.5	1	21	349	369	Translation	1
osa-miR1436	OsCOMT7	4.5	1	21	1260	1280	Cleavage	2
osa-miR1436	OsCOMT3	4.5	1	21	1141	1161	Translation	1
osa-miR1436	OsCOMT5	4.5	1	21	1359	1379	Cleavage	1
osa-miR1437b-3p	OsCOMT2	4.5	1	24	135	158	Cleavage	1
osa-miR1437b-3p	OsCOMT22	4.5	1	24	1218	1241	Cleavage	1
osa-miR1438	OsCOMT15	4.5	1	22	1917	1938	Cleavage	1
osa-miR1438	OsCOMT5	4.5	1	22	6198	6219	Cleavage	2
osa-miR1439	OsCOMT7	4.5	1	21	1257	1277	Translation	2
osa-miR1439	OsCOMT13	4.5	1	21	3730	3750	Cleavage	2
osa-miR1439	OsCOMT20	4.5	1	21	950	970	Cleavage	1
osa-miR1439	OsCOMT9	4.5	1	21	1046	1066	Cleavage	1
osa-miR1440a	OsCOMT4	4.5	1	20	1343	1362	Cleavage	1
osa-miR1441	OsCOMT28	4.5	1	21	453	473	Translation	1
osa-miR156b-3p	OsCOMT21	4.5	1	21	2039	2059	Cleavage	1
osa-miR160f-3p	OsCOMT22	4.5	1	21	1744	1764	Cleavage	1
osa-miR164a	OsCOMT7	4.5	1	21	291	311	Cleavage	1
osa-miR164b	OsCOMT7	4.5	1	21	291	311	Cleavage	1
osa-miR164d	OsCOMT7	4.5	1	21	291	311	Cleavage	1
osa-miR164e	OsCOMT7	4.5	1	21	291	311	Cleavage	1
osa-miR164f	OsCOMT7	4.5	1	21	291	311	Cleavage	1
osa-miR167d-3p	OsCOMT21	4.5	1	22	3220	3241	Cleavage	1
osa-miR171f-5p	OsCOMT11	4.5	1	21	2213	2233	Cleavage	1
osa-miR1846d-3p	OsCOMT3	4.5	1	20	423	442	Translation	1
osa-miR1848	OsCOMT26	4.5	1	21	443	462	Cleavage	1
osa-miR1848	OsCOMT23	4.5	1	21	725	744	Cleavage	1
osa-miR1848	OsCOMT22	4.5	1	21	690	709	Cleavage	1
osa-miR1850.2	OsCOMT15	4.5	1	21	2123	2143	Cleavage	1
osa-miR1854-5p	OsCOMT5	4.5	1	21	6512	6532	Cleavage	2
osa-miR1858a	OsCOMT2	4.5	1	21	2503	2523	Cleavage	1
osa-miR1858a	OsCOMT1	4.5	1	21	804	824	Cleavage	1
osa-miR1858b	OsCOMT2	4.5	1	21	2503	2523	Cleavage	1
osa-miR1858b	OsCOMT1	4.5	1	21	804	824	Cleavage	1
osa-miR1859	OsCOMT9	4.5	1	22	18	39	Cleavage	1
osa-miR1861d	OsCOMT7	4.5	1	22	96	117	Cleavage	1
osa-miR1861e	OsCOMT12	4.5	1	22	1229	1250	Cleavage	1
osa-miR1861k	OsCOMT12	4.5	1	22	1229	1250	Cleavage	1
osa-miR1861m	OsCOMT12	4.5	1	22	1229	1250	Cleavage	1
osa-miR1861n	OsCOMT12	4.5	1	22	1229	1250	Cleavage	1
osa-miR1862d	OsCOMT24	4.5	1	24	3734	3757	Translation	1
osa-miR1862e	OsCOMT24	4.5	1	24	3733	3756	Cleavage	1
osa-miR1862f	OsCOMT7	4.5	1	20	1272	1291	Translation	1
osa-miR1862f	OsCOMT11	4.5	1	20	1964	1983	Cleavage	1
osa-miR1862g	OsCOMT7	4.5	1	20	1272	1291	Translation	1
osa-miR1862g	OsCOMT11	4.5	1	20	1964	1983	Cleavage	1
osa-miR1870-5p	OsCOMT6	4.5	1	24	338	361	Cleavage	1
osa-miR1871	OsCOMT4	4.5	1	24	1191	1214	Cleavage	1
osa-miR1874-5p	OsCOMT21	4.5	1	24	4793	4816	Cleavage	1
osa-miR1879	OsCOMT12	4.5	1	24	774	797	Cleavage	1
osa-miR1880	OsCOMT21	4.5	1	24	3580	3603	Cleavage	1
osa-miR1882a	OsCOMT21	4.5	1	24	3899	3922	Cleavage	1
osa-miR1882b	OsCOMT21	4.5	1	24	3899	3922	Cleavage	1
osa-miR1882c	OsCOMT21	4.5	1	24	3899	3922	Cleavage	1
osa-miR1882d	OsCOMT21	4.5	1	24	3899	3922	Cleavage	1
osa-miR1882e-5p	OsCOMT21	4.5	1	24	3899	3922	Cleavage	1
osa-miR1882f	OsCOMT21	4.5	1	24	3899	3922	Cleavage	1
osa-miR1882g	OsCOMT21	4.5	1	24	3899	3922	Cleavage	1
osa-miR1882h	OsCOMT21	4.5	1	24	3899	3922	Cleavage	1
osa-miR2095-3p	OsCOMT33	4.5	1	20	722	740	Cleavage	1
osa-miR2102-3p	OsCOMT16	4.5	1	22	278	299	Translation	1
osa-miR2102-3p	OsCOMT24	4.5	1	22	616	637	Cleavage	1
osa-miR2122	OsCOMT16	4.5	1	22	1021	1042	Cleavage	1
osa-miR2122	OsCOMT10	4.5	1	22	1153	1174	Translation	1
osa-miR2275c	OsCOMT19	4.5	1	23	1341	1363	Cleavage	1
osa-miR2275d	OsCOMT27	4.5	1	22	2920	2941	Cleavage	1
osa-miR2863b	OsCOMT23	4.5	1	21	2865	2885	Cleavage	1
osa-miR2864.2	OsCOMT23	4.5	1	21	3082	3102	Cleavage	1
osa-miR2866	OsCOMT13	4.5	1	20	1698	1717	Translation	1
osa-miR2868	OsCOMT4	4.5	1	20	1189	1208	Cleavage	1
osa-miR2876-3p	OsCOMT24	4.5	1	21	2234	2254	Cleavage	1
osa-miR2919	OsCOMT28	4.5	1	19	1105	1123	Cleavage	1
osa-miR2922	OsCOMT13	4.5	1	20	3806	3825	Cleavage	1
osa-miR2922	OsCOMT2	4.5	1	20	1127	1146	Cleavage	1
osa-miR2923	OsCOMT32	4.5	1	22	2029	2050	Cleavage	1
osa-miR2924	OsCOMT13	4.5	1	21	2322	2342	Cleavage	1
osa-miR2926	OsCOMT22	4.5	1	20	389	408	Cleavage	1
osa-miR2926	OsCOMT29	4.5	1	20	46	65	Translation	1
osa-miR2927	OsCOMT21	4.5	1	23	1952	1974	Cleavage	1
osa-miR2927	OsCOMT4	4.5	1	23	93	115	Cleavage	1
osa-miR2927	OsCOMT6	4.5	1	23	90	112	Cleavage	1
osa-miR2927	OsCOMT1	4.5	1	23	417	439	Cleavage	1
osa-miR2929	OsCOMT13	4.5	1	21	3884	3904	Translation	1
osa-miR2930	OsCOMT24	4.5	1	22	1502	1523	Cleavage	2
osa-miR390-5p	OsCOMT5	4.5	1	21	4341	4361	Cleavage	1
osa-miR393a	OsCOMT29	4.5	1	21	784	804	Cleavage	1
osa-miR395f	OsCOMT4	4.5	1	21	3242	3262	Cleavage	1
osa-miR395f	OsCOMT5	4.5	1	21	6210	6230	Cleavage	2
osa-miR395f	OsCOMT11	4.5	1	21	1984	2004	Cleavage	1
osa-miR395t	OsCOMT5	4.5	1	21	2179	2199	Cleavage	1
osa-miR395v	OsCOMT21	4.5	1	21	1588	1608	Cleavage	1
osa-miR3979-5p	OsCOMT27	4.5	1	20	2842	2861	Cleavage	1
osa-miR3981-5p	OsCOMT7	4.5	1	21	1347	1367	Cleavage	2
osa-miR408-3p	OsCOMT14	4.5	1	21	1188	1208	Cleavage	1
osa-miR408-5p	OsCOMT22	4.5	1	21	813	833	Cleavage	1
osa-miR437	OsCOMT11	4.5	1	21	2060	2080	Cleavage	2
osa-miR443	OsCOMT3	4.5	1	22	1224	1245	Translation	1
osa-miR444a-5p	OsCOMT32	4.5	1	21	911	931	Cleavage	1
osa-miR444d.3	OsCOMT21	4.5	1	21	1193	1213	Cleavage	1
osa-miR5071	OsCOMT2	4.5	1	21	1400	1419	Cleavage	1
osa-miR5075	OsCOMT1	4.5	1	21	498	518	Cleavage	2
osa-miR5075	OsCOMT26	4.5	1	21	283	303	Cleavage	1
osa-miR5075	OsCOMT21	4.5	1	21	2127	2147	Cleavage	1
osa-miR5144-5p	OsCOMT10	4.5	1	21	978	998	Cleavage	1
osa-miR5149	OsCOMT9	4.5	1	22	355	376	Cleavage	1
osa-miR5149	OsCOMT8	4.5	1	22	337	358	Cleavage	1
osa-miR5160	OsCOMT16	4.5	1	22	7	28	Cleavage	1
osa-miR528-3p	OsCOMT21	4.5	1	21	2013	2033	Cleavage	1
osa-miR528-5p	OsCOMT33	4.5	1	21	259	279	Cleavage	1
osa-miR531a	OsCOMT26	4.5	1	24	1311	1334	Translation	1
osa-miR531a	OsCOMT1	4.5	1	24	1135	1158	Cleavage	1
osa-miR531b	OsCOMT26	4.5	1	20	1315	1334	Translation	1
osa-miR531b	OsCOMT1	4.5	1	20	1139	1158	Cleavage	1
osa-miR531c	OsCOMT26	4.5	1	24	1311	1334	Translation	1
osa-miR531c	OsCOMT1	4.5	1	24	1135	1158	Cleavage	1
osa-miR5486	OsCOMT13	4.5	1	21	2739	2759	Cleavage	1
osa-miR5487	OsCOMT10	4.5	1	21	915	935	Cleavage	1
osa-miR5490	OsCOMT29	4.5	1	21	574	594	Cleavage	1
osa-miR5497	OsCOMT4	4.5	1	21	4377	4397	Cleavage	1
osa-miR5499	OsCOMT20	4.5	1	21	1259	1279	Cleavage	1
osa-miR5516a	OsCOMT23	4.5	1	21	3049	3068	Cleavage	1
osa-miR5516b	OsCOMT23	4.5	1	21	3049	3068	Cleavage	1
osa-miR5522	OsCOMT32	4.5	1	21	1092	1112	Cleavage	1
osa-miR5523	OsCOMT3	4.5	1	22	544	565	Cleavage	1
osa-miR5524	OsCOMT4	4.5	1	21	3872	3892	Cleavage	1
osa-miR5526	OsCOMT3	4.5	1	21	1478	1498	Cleavage	1
osa-miR5534a	OsCOMT12	4.5	1	21	1331	1351	Cleavage	1
osa-miR5534b	OsCOMT12	4.5	1	21	1331	1351	Cleavage	1
osa-miR5542	OsCOMT7	4.5	1	21	1142	1162	Translation	1
osa-miR5543	OsCOMT24	4.5	1	21	2228	2248	Cleavage	1
osa-miR5795	OsCOMT9	4.5	1	22	150	171	Cleavage	1
osa-miR5819	OsCOMT10	4.5	1	21	411	431	Cleavage	1
osa-miR5819	OsCOMT27	4.5	1	21	200	220	Cleavage	1
osa-miR5822	OsCOMT5	4.5	1	21	6686	6706	Cleavage	1
osa-miR5827	OsCOMT24	4.5	1	21	2238	2258	Cleavage	1
osa-miR5836	OsCOMT15	4.5	1	21	367	387	Cleavage	1
osa-miR6245	OsCOMT14	4.5	1	21	1461	1481	Cleavage	2
osa-miR6245	OsCOMT14	4.5	1	21	975	995	Cleavage	2
osa-miR6248	OsCOMT20	4.5	1	21	1223	1243	Cleavage	1
osa-miR6248	OsCOMT7	4.5	1	21	1259	1279	Cleavage	1
osa-miR6249a	OsCOMT29	4.5	1	21	142	162	Cleavage	1
osa-miR6249b	OsCOMT29	4.5	1	21	142	162	Cleavage	1
osa-miR6251	OsCOMT5	4.5	1	21	5023	5043	Cleavage	1
osa-miR7694-5p	OsCOMT8	4.5	1	24	1426	1449	Cleavage	1
osa-miR812a	OsCOMT21	4.5	1	22	3577	3598	Cleavage	1
osa-miR812b	OsCOMT21	4.5	1	22	3577	3598	Cleavage	1
osa-miR812c	OsCOMT21	4.5	1	22	3577	3598	Cleavage	1
osa-miR812d	OsCOMT21	4.5	1	22	3577	3598	Cleavage	1
osa-miR812e	OsCOMT21	4.5	1	22	3577	3598	Cleavage	1
osa-miR812g	OsCOMT2	4.5	1	24	3250	3273	Cleavage	1
osa-miR812h	OsCOMT2	4.5	1	24	3250	3273	Cleavage	1
osa-miR812i	OsCOMT2	4.5	1	24	3250	3273	Cleavage	1
osa-miR812j	OsCOMT2	4.5	1	24	3250	3273	Cleavage	1
osa-miR820a	OsCOMT24	4.5	1	21	4201	4221	Cleavage	1
osa-miR820b	OsCOMT24	4.5	1	21	4201	4221	Cleavage	1
osa-miR820c	OsCOMT24	4.5	1	21	4201	4221	Cleavage	1
osa-miR827	OsCOMT4	4.5	1	21	4091	4111	Cleavage	1
osa-miR1319b	OsCOMT32	5	1	24	1734	1756	Cleavage	1
osa-miR1319b	OsCOMT8	5	1	24	1111	1133	Cleavage	1
osa-miR1320-5p	OsCOMT3	5	1	21	1782	1802	Cleavage	1
osa-miR1423-5p	OsCOMT13	5	1	24	2587	2610	Cleavage	1
osa-miR1423-5p	OsCOMT17	5	1	24	1281	1304	Cleavage	1
osa-miR1427	OsCOMT25	5	1	21	356	376	Cleavage	1
osa-miR1429-3p	OsCOMT21	5	1	21	2538	2558	Cleavage	2
osa-miR1429-3p	OsCOMT15	5	1	21	1318	1338	Cleavage	1
osa-miR1432-5p	OsCOMT21	5	1	21	294	314	Translation	1
osa-miR1432-5p	OsCOMT20	5	1	21	363	383	Translation	1
osa-miR1436	OsCOMT9	5	1	21	1049	1069	Cleavage	1
osa-miR1438	OsCOMT7	5	1	22	2239	2260	Cleavage	1
osa-miR1438	OsCOMT18	5	1	22	1755	1776	Cleavage	1
osa-miR1438	OsCOMT5	5	1	22	6157	6178	Cleavage	2
osa-miR1439	OsCOMT13	5	1	21	799	819	Cleavage	2
osa-miR1439	OsCOMT3	5	1	21	1785	1805	Cleavage	1
osa-miR1440b	OsCOMT4	5	1	21	4866	4886	Cleavage	1
osa-miR1440b	OsCOMT10	5	1	21	796	816	Cleavage	1
osa-miR156a	OsCOMT24	5	1	20	3104	3122	Cleavage	1
osa-miR156b-3p	OsCOMT15	5	1	21	94	114	Cleavage	1
osa-miR156b-5p	OsCOMT24	5	1	20	3104	3122	Cleavage	1
osa-miR156c-3p	OsCOMT13	5	1	22	3589	3610	Cleavage	1
osa-miR156c-3p	OsCOMT21	5	1	22	2007	2028	Translation	1
osa-miR156c-5p	OsCOMT24	5	1	20	3104	3122	Cleavage	1
osa-miR156d	OsCOMT24	5	1	20	3104	3122	Cleavage	1
osa-miR156e	OsCOMT24	5	1	20	3104	3122	Cleavage	1
osa-miR156f-3p	OsCOMT13	5	1	22	3589	3610	Cleavage	1
osa-miR156f-5p	OsCOMT24	5	1	20	3104	3122	Cleavage	1
osa-miR156g-3p	OsCOMT13	5	1	22	3589	3610	Cleavage	1
osa-miR156g-3p	OsCOMT21	5	1	22	2007	2028	Translation	1
osa-miR156g-5p	OsCOMT24	5	1	20	3104	3122	Cleavage	1
osa-miR156h-3p	OsCOMT13	5	1	22	3589	3610	Cleavage	1
osa-miR156h-5p	OsCOMT24	5	1	20	3104	3122	Cleavage	1
osa-miR156i	OsCOMT24	5	1	20	3104	3122	Cleavage	1
osa-miR156j-5p	OsCOMT24	5	1	20	3104	3122	Cleavage	1
osa-miR156k	OsCOMT24	5	1	21	3103	3122	Cleavage	1
osa-miR156l-3p	OsCOMT13	5	1	22	3589	3610	Cleavage	1
osa-miR159c	OsCOMT22	5	1	21	2514	2534	Cleavage	1
osa-miR159d	OsCOMT22	5	1	21	2514	2534	Cleavage	1
osa-miR159e	OsCOMT22	5	1	21	2514	2534	Cleavage	1
osa-miR159f	OsCOMT21	5	1	21	4741	4761	Cleavage	1
osa-miR160c-3p	OsCOMT20	5	1	21	2318	2338	Cleavage	1
osa-miR160d-3p	OsCOMT6	5	1	21	64	83	Cleavage	1
osa-miR160f-3p	OsCOMT4	5	1	21	5388	5408	Translation	1
osa-miR164c	OsCOMT7	5	1	21	291	311	Cleavage	1
osa-miR164c	OsCOMT32	5	1	21	1226	1246	Translation	1
osa-miR166a-5p	OsCOMT6	5	1	21	838	858	Cleavage	1
osa-miR166c-5p	OsCOMT11	5	1	20	1648	1667	Translation	1
osa-miR166d-5p	OsCOMT6	5	1	21	839	858	Cleavage	1
osa-miR166e-5p	OsCOMT6	5	1	21	838	858	Cleavage	1
osa-miR166h-5p	OsCOMT20	5	1	21	937	957	Cleavage	1
osa-miR166i-5p	OsCOMT15	5	1	21	1810	1830	Translation	1
osa-miR166k-5p	OsCOMT4	5	1	21	366	386	Cleavage	1
osa-miR166k-5p	OsCOMT6	5	1	21	839	858	Cleavage	1
osa-miR166l-5p	OsCOMT13	5	1	21	2485	2505	Cleavage	1
osa-miR166l-5p	OsCOMT9	5	1	21	881	901	Translation	1
osa-miR168a-5p	OsCOMT13	5	1	21	2512	2532	Cleavage	1
osa-miR168b	OsCOMT13	5	1	21	49	69	Translation	1
osa-miR168b	OsCOMT12	5	1	21	85	105	Translation	1
osa-miR169p	OsCOMT24	5	1	22	1994	2015	Cleavage	1
osa-miR171b	OsCOMT11	5	1	21	1887	1907	Translation	1
osa-miR171c-3p	OsCOMT11	5	1	21	1887	1907	Translation	1
osa-miR171c-5p	OsCOMT5	5	1	21	1947	1967	Cleavage	1
osa-miR171c-5p	OsCOMT4	5	1	21	5066	5086	Cleavage	1
osa-miR171c-5p	OsCOMT3	5	1	21	2362	2382	Cleavage	1
osa-miR171d-3p	OsCOMT11	5	1	21	1887	1907	Translation	1
osa-miR171e-3p	OsCOMT11	5	1	21	1887	1907	Translation	1
osa-miR171f-3p	OsCOMT11	5	1	21	1887	1907	Translation	1
osa-miR171f-5p	OsCOMT5	5	1	21	7795	7815	Cleavage	1
osa-miR171g	OsCOMT13	5	1	21	3168	3188	Cleavage	1
osa-miR1846a-5p	OsCOMT11	5	1	21	145	165	Cleavage	1
osa-miR1846a-5p	OsCOMT9	5	1	21	284	304	Cleavage	1
osa-miR1846a-5p	OsCOMT8	5	1	21	266	286	Cleavage	1
osa-miR1846a-5p	OsCOMT4	5	1	21	971	991	Cleavage	1
osa-miR1846a-5p	OsCOMT23	5	1	21	310	330	Cleavage	1
osa-miR1846a-5p	OsCOMT6	5	1	21	665	685	Cleavage	1
osa-miR1846b-5p	OsCOMT11	5	1	21	145	165	Cleavage	1
osa-miR1846b-5p	OsCOMT9	5	1	21	284	304	Cleavage	1
osa-miR1846b-5p	OsCOMT8	5	1	21	266	286	Cleavage	1
osa-miR1846b-5p	OsCOMT4	5	1	21	971	991	Cleavage	1
osa-miR1846b-5p	OsCOMT23	5	1	21	310	330	Cleavage	1
osa-miR1846b-5p	OsCOMT6	5	1	21	665	685	Cleavage	1
osa-miR1846c-3p	OsCOMT33	5	1	21	406	426	Cleavage	1
osa-miR1846c-5p	OsCOMT11	5	1	21	145	165	Cleavage	1
osa-miR1846c-5p	OsCOMT9	5	1	21	284	304	Cleavage	1
osa-miR1846c-5p	OsCOMT8	5	1	21	266	286	Cleavage	1
osa-miR1846c-5p	OsCOMT4	5	1	21	971	991	Cleavage	1
osa-miR1846c-5p	OsCOMT23	5	1	21	310	330	Cleavage	1
osa-miR1846c-5p	OsCOMT6	5	1	21	665	685	Cleavage	1
osa-miR1846d-3p	OsCOMT25	5	1	20	293	312	Cleavage	1
osa-miR1846e	OsCOMT18	5	1	20	320	340	Cleavage	1
osa-miR1848	OsCOMT13	5	1	21	604	624	Cleavage	1
osa-miR1848	OsCOMT12	5	1	21	637	657	Cleavage	1
osa-miR1848	OsCOMT25	5	1	21	716	735	Translation	1
osa-miR1850.1	OsCOMT15	5	1	21	1750	1770	Translation	1
osa-miR1850.3	OsCOMT21	5	1	22	4077	4098	Cleavage	1
osa-miR1851	OsCOMT21	5	1	21	3515	3535	Cleavage	1
osa-miR1853-3p	OsCOMT4	5	1	22	2844	2865	Cleavage	1
osa-miR1854-5p	OsCOMT5	5	1	21	1379	1399	Cleavage	2
osa-miR1854-5p	OsCOMT4	5	1	21	2955	2974	Translation	1
osa-miR1857-5p	OsCOMT24	5	1	21	4578	4598	Cleavage	2
osa-miR1857-5p	OsCOMT21	5	1	21	2325	2345	Cleavage	1
osa-miR1857-5p	OsCOMT15	5	1	21	792	812	Cleavage	1
osa-miR1858a	OsCOMT5	5	1	21	5307	5327	Cleavage	1
osa-miR1858b	OsCOMT5	5	1	21	5307	5327	Cleavage	1
osa-miR1861a	OsCOMT23	5	1	22	1183	1204	Cleavage	1
osa-miR1861c	OsCOMT13	5	1	22	3401	3422	Cleavage	1
osa-miR1861c	OsCOMT18	5	1	22	1799	1820	Cleavage	1
osa-miR1861e	OsCOMT14	5	1	22	2456	2477	Cleavage	1
osa-miR1861g	OsCOMT14	5	1	22	2168	2189	Cleavage	2
osa-miR1861g	OsCOMT14	5	1	22	2456	2477	Cleavage	2
osa-miR1861k	OsCOMT14	5	1	22	2456	2477	Cleavage	1
osa-miR1861m	OsCOMT14	5	1	22	2456	2477	Cleavage	1
osa-miR1861o	OsCOMT23	5	1	22	1183	1204	Cleavage	1
osa-miR1862d	OsCOMT28	5	1	24	1302	1325	Cleavage	1
osa-miR1862d	OsCOMT23	5	1	24	19	42	Cleavage	1
osa-miR1862e	OsCOMT4	5	1	24	2230	2253	Cleavage	1
osa-miR1862e	OsCOMT7	5	1	24	1963	1986	Cleavage	1
osa-miR1862f	OsCOMT4	5	1	20	733	752	Cleavage	1
osa-miR1862f	OsCOMT15	5	1	20	800	819	Cleavage	1
osa-miR1862g	OsCOMT4	5	1	20	733	752	Cleavage	1
osa-miR1862g	OsCOMT15	5	1	20	800	819	Cleavage	1
osa-miR1863b.2	OsCOMT13	5	1	23	3677	3699	Translation	1
osa-miR1864	OsCOMT11	5	1	24	1568	1591	Cleavage	1
osa-miR1870-5p	OsCOMT4	5	1	24	461	484	Cleavage	1
osa-miR1874-3p	OsCOMT13	5	1	24	2788	2811	Cleavage	1
osa-miR1875	OsCOMT25	5	1	24	365	388	Cleavage	1
osa-miR1878	OsCOMT20	5	1	24	1153	1176	Cleavage	1
osa-miR1879	OsCOMT21	5	1	24	4286	4309	Cleavage	1
osa-miR1879	OsCOMT3	5	1	24	55	78	Cleavage	1
osa-miR1879	OsCOMT4	5	1	24	4238	4261	Translation	1
osa-miR1879	OsCOMT26	5	1	24	1196	1219	Cleavage	1
osa-miR1881	OsCOMT4	5	1	24	3550	3573	Cleavage	1
osa-miR1883a	OsCOMT12	5	1	24	742	765	Cleavage	1
osa-miR1883b	OsCOMT12	5	1	24	742	765	Cleavage	1
osa-miR2055	OsCOMT15	5	1	21	789	809	Cleavage	1
osa-miR2092-5p	OsCOMT24	5	1	21	3418	3438	Translation	1
osa-miR2092-5p	OsCOMT5	5	1	21	7738	7758	Cleavage	1
osa-miR2094-3p	OsCOMT27	5	1	22	252	273	Translation	1
osa-miR2095-5p	OsCOMT5	5	1	22	7455	7476	Cleavage	1
osa-miR2097-3p	OsCOMT14	5	1	22	1214	1235	Translation	1
osa-miR2097-3p	OsCOMT7	5	1	22	521	542	Cleavage	1
osa-miR2098-3p	OsCOMT5	5	1	20	3743	3762	Cleavage	1
osa-miR2099-3p	OsCOMT2	5	1	20	2073	2091	Cleavage	1
osa-miR2099-5p	OsCOMT21	5	1	22	2611	2632	Cleavage	1
osa-miR2101-3p	OsCOMT21	5	1	22	2755	2776	Cleavage	1
osa-miR2101-5p	OsCOMT4	5	1	22	2784	2805	Cleavage	1
osa-miR2101-5p	OsCOMT3	5	1	22	1815	1836	Translation	1
osa-miR2101-5p	OsCOMT10	5	1	22	923	944	Translation	1
osa-miR2102-5p	OsCOMT11	5	1	20	521	540	Cleavage	1
osa-miR2104	OsCOMT14	5	1	22	209	230	Cleavage	1
osa-miR2104	OsCOMT12	5	1	22	213	234	Cleavage	1
osa-miR2104	OsCOMT22	5	1	22	253	274	Cleavage	1
osa-miR2105	OsCOMT26	5	1	20	1102	1121	Cleavage	1
osa-miR2105	OsCOMT2	5	1	20	3169	3188	Cleavage	1
osa-miR2105	OsCOMT8	5	1	20	1009	1028	Cleavage	1
osa-miR2120	OsCOMT5	5	1	24	708	731	Cleavage	3
osa-miR2120	OsCOMT5	5	1	24	1589	1612	Cleavage	3
osa-miR2275a	OsCOMT27	5	1	22	2920	2941	Cleavage	1
osa-miR2275b	OsCOMT27	5	1	22	2920	2941	Cleavage	1
osa-miR2275c	OsCOMT27	5	1	23	1626	1648	Cleavage	1
osa-miR2275d	OsCOMT18	5	1	22	18	39	Cleavage	1
osa-miR2863a	OsCOMT15	5	1	21	2066	2086	Cleavage	1
osa-miR2863b	OsCOMT4	5	1	21	2208	2228	Cleavage	2
osa-miR2863b	OsCOMT4	5	1	21	2556	2576	Cleavage	2
osa-miR2863b	OsCOMT14	5	1	21	1437	1457	Cleavage	1
osa-miR2863c	OsCOMT19	5	1	24	1267	1290	Cleavage	1
osa-miR2868	OsCOMT21	5	1	20	4195	4213	Cleavage	1
osa-miR2871a-5p	OsCOMT24	5	1	24	3573	3596	Cleavage	1
osa-miR2873a	OsCOMT27	5	1	24	1559	1582	Cleavage	1
osa-miR2873b	OsCOMT21	5	1	21	4138	4158	Cleavage	1
osa-miR2873b	OsCOMT14	5	1	21	1920	1940	Cleavage	1
osa-miR2876-3p	OsCOMT5	5	1	21	7683	7703	Cleavage	1
osa-miR2905	OsCOMT4	5	1	21	3867	3887	Cleavage	1
osa-miR2905	OsCOMT22	5	1	21	1997	2017	Cleavage	1
osa-miR2919	OsCOMT18	5	1	19	1717	1735	Cleavage	1
osa-miR2919	OsCOMT5	5	1	19	920	938	Cleavage	2
osa-miR2919	OsCOMT5	5	1	19	946	964	Cleavage	2
osa-miR2919	OsCOMT15	5	1	19	563	581	Cleavage	1
osa-miR2920	OsCOMT7	5	1	23	1100	1122	Cleavage	1
osa-miR2921	OsCOMT15	5	1	24	3176	3198	Cleavage	1
osa-miR2923	OsCOMT23	5	1	22	3476	3497	Cleavage	1
osa-miR2925	OsCOMT15	5	1	19	339	357	Translation	1
osa-miR2925	OsCOMT25	5	1	19	701	719	Cleavage	1
osa-miR2926	OsCOMT2	5	1	20	544	563	Translation	1
osa-miR2927	OsCOMT11	5	1	23	681	703	Cleavage	1
osa-miR2927	OsCOMT7	5	1	23	775	797	Cleavage	1
osa-miR2927	OsCOMT9	5	1	23	781	803	Cleavage	1
osa-miR2927	OsCOMT25	5	1	23	336	358	Cleavage	1
osa-miR2927	OsCOMT8	5	1	23	763	785	Cleavage	1
osa-miR2927	OsCOMT24	5	1	23	682	704	Cleavage	1
osa-miR2927	OsCOMT22	5	1	23	298	320	Cleavage	1
osa-miR2927	OsCOMT29	5	1	23	42	64	Cleavage	1
osa-miR2927	OsCOMT12	5	1	23	330	352	Cleavage	1
osa-miR2930	OsCOMT24	5	1	22	4094	4114	Cleavage	2
osa-miR2931	OsCOMT11	5	1	20	2374	2393	Cleavage	1
osa-miR319a-3p.2-3p	OsCOMT4	5	1	20	4254	4273	Cleavage	1
osa-miR319b	OsCOMT4	5	1	20	4254	4273	Cleavage	1
osa-miR395a	OsCOMT5	5	1	21	2179	2199	Cleavage	1
osa-miR395a	OsCOMT3	5	1	21	2388	2407	Cleavage	1
osa-miR395b	OsCOMT5	5	1	21	2179	2199	Cleavage	1
osa-miR395d	OsCOMT5	5	1	21	2179	2199	Cleavage	1
osa-miR395e	OsCOMT5	5	1	21	2179	2199	Cleavage	1
osa-miR395f	OsCOMT5	5	1	21	4980	5000	Cleavage	2
osa-miR395g	OsCOMT5	5	1	21	2179	2199	Cleavage	1
osa-miR395h	OsCOMT5	5	1	21	2179	2199	Cleavage	1
osa-miR395i	OsCOMT5	5	1	21	2179	2199	Cleavage	1
osa-miR395j	OsCOMT5	5	1	21	2179	2199	Cleavage	1
osa-miR395k	OsCOMT5	5	1	21	2179	2199	Cleavage	1
osa-miR395l	OsCOMT5	5	1	21	2179	2199	Cleavage	1
osa-miR395m	OsCOMT5	5	1	21	2179	2199	Cleavage	1
osa-miR395n	OsCOMT5	5	1	21	2179	2199	Cleavage	1
osa-miR395p	OsCOMT5	5	1	21	2179	2199	Cleavage	1
osa-miR395q	OsCOMT5	5	1	21	2179	2199	Cleavage	1
osa-miR395r	OsCOMT5	5	1	21	2179	2199	Cleavage	1
osa-miR395s	OsCOMT5	5	1	21	2179	2199	Cleavage	1
osa-miR395w	OsCOMT13	5	1	22	2611	2632	Cleavage	1
osa-miR395w	OsCOMT4	5	1	22	5364	5385	Cleavage	1
osa-miR395x	OsCOMT21	5	1	21	377	398	Cleavage	1
osa-miR395y	OsCOMT5	5	1	21	2179	2199	Cleavage	1
osa-miR396d	OsCOMT3	5	1	21	631	651	Cleavage	1
osa-miR396e-5p	OsCOMT3	5	1	21	631	651	Cleavage	1
osa-miR396g	OsCOMT3	5	1	21	631	651	Cleavage	1
osa-miR396h	OsCOMT3	5	1	21	631	651	Cleavage	1
osa-miR3979-3p	OsCOMT2	5	1	20	1757	1776	Cleavage	1
osa-miR397a	OsCOMT28	5	1	21	725	745	Cleavage	1
osa-miR397a	OsCOMT1	5	1	21	525	545	Cleavage	1
osa-miR397a	OsCOMT27	5	1	21	2506	2526	Translation	1
osa-miR3981-5p	OsCOMT7	5	1	21	1369	1389	Cleavage	2
osa-miR3982-3p	OsCOMT27	5	1	21	724	744	Cleavage	1
osa-miR399a	OsCOMT5	5	1	21	4078	4098	Cleavage	1
osa-miR399b	OsCOMT5	5	1	21	4078	4098	Cleavage	1
osa-miR399c	OsCOMT5	5	1	21	4078	4098	Cleavage	1
osa-miR417	OsCOMT7	5	1	21	1392	1412	Cleavage	1
osa-miR418	OsCOMT16	5	1	21	439	459	Cleavage	1
osa-miR418	OsCOMT5	5	1	21	4575	4595	Cleavage	1
osa-miR439a	OsCOMT9	5	1	21	1476	1496	Cleavage	1
osa-miR439a	OsCOMT8	5	1	21	1324	1344	Cleavage	1
osa-miR439b	OsCOMT9	5	1	21	1476	1496	Cleavage	1
osa-miR439b	OsCOMT8	5	1	21	1324	1344	Cleavage	1
osa-miR439c	OsCOMT9	5	1	21	1476	1496	Cleavage	1
osa-miR439c	OsCOMT8	5	1	21	1324	1344	Cleavage	1
osa-miR439d	OsCOMT9	5	1	21	1476	1496	Cleavage	1
osa-miR439d	OsCOMT8	5	1	21	1324	1344	Cleavage	1
osa-miR439e	OsCOMT9	5	1	21	1476	1496	Cleavage	1
osa-miR439e	OsCOMT8	5	1	21	1324	1344	Cleavage	1
osa-miR439f	OsCOMT9	5	1	21	1476	1496	Cleavage	1
osa-miR439f	OsCOMT8	5	1	21	1324	1344	Cleavage	1
osa-miR439g	OsCOMT9	5	1	21	1476	1496	Cleavage	1
osa-miR439g	OsCOMT8	5	1	21	1324	1344	Cleavage	1
osa-miR439h	OsCOMT9	5	1	21	1476	1496	Cleavage	1
osa-miR439h	OsCOMT8	5	1	21	1324	1344	Cleavage	1
osa-miR439i	OsCOMT9	5	1	21	1476	1496	Cleavage	1
osa-miR439i	OsCOMT8	5	1	21	1324	1344	Cleavage	1
osa-miR444b.1	OsCOMT16	5	1	21	1411	1431	Cleavage	1
osa-miR444b.2	OsCOMT5	5	1	21	7144	7164	Cleavage	1
osa-miR444c.1	OsCOMT16	5	1	21	1411	1431	Cleavage	1
osa-miR444c.2	OsCOMT5	5	1	21	7144	7164	Cleavage	1
osa-miR444d.3	OsCOMT33	5	1	21	1080	1099	Cleavage	1
osa-miR5075	OsCOMT1	5	1	21	1144	1164	Cleavage	2
osa-miR5075	OsCOMT16	5	1	21	732	752	Cleavage	1
osa-miR5075	OsCOMT4	5	1	21	271	290	Cleavage	1
osa-miR5075	OsCOMT27	5	1	21	2836	2856	Cleavage	1
osa-miR5075	OsCOMT9	5	1	21	320	340	Cleavage	1
osa-miR5075	OsCOMT8	5	1	21	302	322	Cleavage	1
osa-miR5075	OsCOMT15	5	1	21	2698	2718	Cleavage	1
osa-miR5075	OsCOMT12	5	1	21	436	455	Cleavage	1
osa-miR5075	OsCOMT2	5	1	21	750	770	Cleavage	1
osa-miR5079a	OsCOMT7	5	1	22	993	1014	Cleavage	1
osa-miR5079a	OsCOMT16	5	1	22	971	992	Cleavage	1
osa-miR5079b	OsCOMT7	5	1	22	993	1014	Cleavage	1
osa-miR5079b	OsCOMT16	5	1	22	971	992	Cleavage	1
osa-miR5081	OsCOMT12	5	1	22	746	767	Cleavage	1
osa-miR5082	OsCOMT22	5	1	24	1206	1229	Cleavage	1
osa-miR5082	OsCOMT11	5	1	24	582	606	Cleavage	1
osa-miR5143a	OsCOMT17	5	1	24	1446	1469	Translation	1
osa-miR5143a	OsCOMT5	5	1	24	4574	4597	Cleavage	1
osa-miR5143b	OsCOMT17	5	1	24	1446	1469	Translation	1
osa-miR5143b	OsCOMT5	5	1	24	4574	4597	Cleavage	1
osa-miR5144-5p	OsCOMT3	5	1	21	945	965	Cleavage	1
osa-miR5144-5p	OsCOMT2	5	1	21	453	473	Cleavage	1
osa-miR5144-5p	OsCOMT19	5	1	21	973	993	Cleavage	1
osa-miR5145	OsCOMT2	5	1	24	2462	2485	Cleavage	1
osa-miR5152-5p	OsCOMT33	5	1	21	672	692	Cleavage	1
osa-miR5157a-3p	OsCOMT4	5	1	24	4950	4973	Cleavage	1
osa-miR5157b-3p	OsCOMT4	5	1	24	4950	4973	Cleavage	1
osa-miR5158	OsCOMT17	5	1	24	221	244	Cleavage	1
osa-miR5159	OsCOMT4	5	1	24	4639	4662	Cleavage	1
osa-miR5160	OsCOMT5	5	1	22	6656	6677	Cleavage	1
osa-miR5160	OsCOMT23	5	1	22	925	946	Translation	1
osa-miR5162	OsCOMT4	5	1	24	3367	3390	Cleavage	1
osa-miR5162	OsCOMT24	5	1	24	2726	2749	Translation	1
osa-miR528-5p	OsCOMT21	5	1	21	1975	1995	Translation	1
osa-miR529b	OsCOMT13	5	1	21	1718	1738	Cleavage	1
osa-miR529b	OsCOMT3	5	1	21	1481	1501	Cleavage	1
osa-miR531a	OsCOMT2	5	1	24	894	917	Translation	2
osa-miR531a	OsCOMT25	5	1	24	644	666	Cleavage	1
osa-miR531b	OsCOMT25	5	1	20	648	666	Cleavage	1
osa-miR531b	OsCOMT2	5	1	20	898	917	Translation	2
osa-miR531c	OsCOMT2	5	1	24	894	917	Translation	2
osa-miR531c	OsCOMT25	5	1	24	644	666	Cleavage	1
osa-miR5338	OsCOMT5	5	1	21	7852	7872	Cleavage	1
osa-miR5488	OsCOMT9	5	1	21	993	1013	Cleavage	1
osa-miR5490	OsCOMT5	5	1	21	3605	3625	Cleavage	1
osa-miR5490	OsCOMT11	5	1	21	787	807	Cleavage	1
osa-miR5492	OsCOMT16	5	1	21	296	315	Cleavage	1
osa-miR5492	OsCOMT2	5	1	21	2504	2523	Cleavage	1
osa-miR5493	OsCOMT4	5	1	21	179	199	Cleavage	2
osa-miR5493	OsCOMT4	5	1	21	360	379	Cleavage	2
osa-miR5493	OsCOMT29	5	1	21	122	142	Cleavage	1
osa-miR5493	OsCOMT14	5	1	21	112	132	Translation	1
osa-miR5493	OsCOMT12	5	1	21	116	136	Translation	1
osa-miR5493	OsCOMT10	5	1	21	104	124	Cleavage	1
osa-miR5497	OsCOMT27	5	1	21	2233	2253	Cleavage	1
osa-miR5510	OsCOMT13	5	1	21	3123	3143	Translation	1
osa-miR5516a	OsCOMT14	5	1	21	2179	2199	Cleavage	1
osa-miR5516b	OsCOMT14	5	1	21	2179	2199	Cleavage	1
osa-miR5522	OsCOMT5	5	1	21	816	836	Translation	1
osa-miR5523	OsCOMT4	5	1	22	5035	5056	Translation	1
osa-miR5530	OsCOMT24	5	1	21	4025	4045	Cleavage	1
osa-miR5532	OsCOMT4	5	1	22	2932	2953	Translation	1
osa-miR5532	OsCOMT3	5	1	22	2666	2687	Cleavage	1
osa-miR5532	OsCOMT21	5	1	22	1587	1608	Translation	1
osa-miR5532	OsCOMT13	5	1	22	3661	3682	Translation	1
osa-miR5532	OsCOMT20	5	1	22	2282	2303	Translation	1
osa-miR5535	OsCOMT2	5	1	22	2467	2488	Cleavage	1
osa-miR5536	OsCOMT4	5	1	22	3636	3657	Cleavage	1
osa-miR5536	OsCOMT21	5	1	22	2742	2763	Cleavage	1
osa-miR5537	OsCOMT23	5	1	22	2124	2145	Cleavage	1
osa-miR5537	OsCOMT4	5	1	22	3973	3994	Cleavage	1
osa-miR5537	OsCOMT2	5	1	22	1875	1896	Cleavage	1
osa-miR5542	OsCOMT18	5	1	21	1395	1415	Cleavage	1
osa-miR5795	OsCOMT15	5	1	22	2760	2781	Translation	1
osa-miR5797	OsCOMT21	5	1	21	4210	4230	Cleavage	1
osa-miR5804	OsCOMT11	5	1	21	748	767	Cleavage	1
osa-miR5806	OsCOMT3	5	1	21	2731	2751	Cleavage	1
osa-miR5808	OsCOMT5	5	1	24	1392	1416	Cleavage	1
osa-miR5809	OsCOMT1	5	1	20	636	656	Cleavage	1
osa-miR5809	OsCOMT24	5	1	20	383	402	Cleavage	1
osa-miR5809	OsCOMT27	5	1	20	115	134	Cleavage	1
osa-miR5809	OsCOMT25	5	1	20	513	532	Cleavage	1
osa-miR5815	OsCOMT25	5	1	24	1294	1317	Translation	1
osa-miR5815	OsCOMT16	5	1	24	813	836	Cleavage	1
osa-miR5816	OsCOMT14	5	1	24	1580	1603	Cleavage	1
osa-miR5816	OsCOMT2	5	1	24	2236	2259	Translation	1
osa-miR5817	OsCOMT23	5	1	24	2005	2028	Cleavage	1
osa-miR5817	OsCOMT7	5	1	24	1045	1068	Cleavage	1
osa-miR5817	OsCOMT4	5	1	24	621	644	Translation	1
osa-miR5818	OsCOMT21	5	1	21	2268	2288	Cleavage	1
osa-miR5820	OsCOMT7	5	1	21	2094	2114	Cleavage	1
osa-miR5821	OsCOMT23	5	1	21	1821	1841	Cleavage	1
osa-miR5823	OsCOMT15	5	1	24	1890	1913	Cleavage	1
osa-miR5824	OsCOMT3	5	1	24	1165	1188	Cleavage	1
osa-miR5825	OsCOMT4	5	1	24	3297	3320	Cleavage	1
osa-miR5827	OsCOMT14	5	1	21	2137	2157	Cleavage	1
osa-miR5827	OsCOMT23	5	1	21	2487	2507	Cleavage	1
osa-miR5827	OsCOMT3	5	1	21	121	141	Cleavage	1
osa-miR5828	OsCOMT24	5	1	21	1010	1031	Cleavage	1
osa-miR5828	OsCOMT2	5	1	21	2954	2974	Cleavage	1
osa-miR5830	OsCOMT4	5	1	24	2903	2926	Translation	1
osa-miR5830	OsCOMT3	5	1	24	1405	1428	Cleavage	1
osa-miR5831	OsCOMT11	5	1	24	1972	1994	Cleavage	2
osa-miR5833	OsCOMT10	5	1	21	1128	1148	Translation	1
osa-miR5833	OsCOMT32	5	1	21	305	325	Translation	1
osa-miR5834	OsCOMT9	5	1	21	1039	1059	Translation	1
osa-miR5835	OsCOMT26	5	1	24	1113	1136	Cleavage	1
osa-miR5837.1	OsCOMT3	5	1	21	2185	2205	Cleavage	1
osa-miR6245	OsCOMT5	5	1	21	6829	6849	Cleavage	1
osa-miR6248	OsCOMT15	5	1	21	634	654	Cleavage	1
osa-miR6248	OsCOMT2	5	1	21	2866	2885	Cleavage	1
osa-miR6249a	OsCOMT18	5	1	21	2025	2045	Cleavage	1
osa-miR6249b	OsCOMT18	5	1	21	2025	2045	Cleavage	1
osa-miR6252	OsCOMT2	5	1	23	1212	1234	Cleavage	1
osa-miR6252	OsCOMT7	5	1	23	1301	1322	Cleavage	1
osa-miR6254	OsCOMT21	5	1	21	3869	3889	Cleavage	1
osa-miR6255	OsCOMT5	5	1	22	1745	1766	Cleavage	1
osa-miR6255	OsCOMT23	5	1	22	2536	2557	Cleavage	1
osa-miR6256	OsCOMT23	5	1	22	1549	1570	Cleavage	1
osa-miR810b.2	OsCOMT15	5	1	21	955	976	Cleavage	1
osa-miR810b.2	OsCOMT4	5	1	21	1459	1479	Cleavage	1
osa-miR812f	OsCOMT13	5	1	24	842	865	Cleavage	1
osa-miR812o-3p	OsCOMT3	5	1	24	1176	1199	Cleavage	1
osa-miR812o-5p	OsCOMT3	5	1	21	66	86	Cleavage	1
osa-miR812p	OsCOMT21	5	1	24	3575	3598	Cleavage	1
osa-miR812v	OsCOMT25	5	1	24	1002	1025	Cleavage	1
osa-miR816	OsCOMT32	5	1	20	1073	1092	Cleavage	1
osa-miR818f	OsCOMT2	5	1	21	2300	2320	Cleavage	1
osa-miR818f	OsCOMT27	5	1	21	2233	2253	Cleavage	1
osa-miR818f	OsCOMT19	5	1	21	324	343	Cleavage	1

## Sheet: Table S5
SNP distribution of OsCOMTs in 295 japonica rice
Gene Name	alleles	chrom	pos	R02	R03	R04	R05	R06	R07	R08	R09	R10	R100	R101	R102	R103	R104	R105	R106	R107	R108	R109	R110	R111	R112	R113	R114	R115	R116	R117	R118	R119	R120	R121	R122	R123	R124	R125	R126	R127	R128	R129	R130	R131	R132	R133	R134	R135	R136
OsCOMT1
OsCOMT2	C/G	2	35370574	C	C	C	C	C	C	C	G	C	C	C	C	C	C	C	C	C	C	C	C	C	C	C	C	C	C	C	C	C	C	C	C	C	C	C	C	C	C	C	C	C	C	C	C	C	C
	T/A	2	35370580	N	T	T	T	T	T	T	A	T	T	T	T	T	T	T	T	T	T	T	T	T	T	T	T	T	T	T	T	T	T	T	T	T	T	T	T	T	T	T	T	T	T	T	T	T	T
	G/T	2	35370598	N	G	G	G	G	G	G	T	G	G	G	G	G	G	G	G	G	G	G	G	G	G	G	G	G	G	G	G	G	G	G	G	G	G	G	G	G	G	G	G	G	G	G	G	G	G
	A/G	2	35370625	A	A	A	A	A	A	A	G	A	A	N	A	A	A	A	A	R	A	A	A	A	G	A	A	A	A	G	A	A	A	A	R	A	A	G	A	G	G	A	A	R	A	G	A	A	A
	G/A	2	35370758	G	G	G	G	G	N	G	A	G	G	G	G	G	G	G	G	G	G	G	G	G	G	G	G	G	G	G	G	G	G	G	G	G	G	G	G	G	G	G	G	G	G	G	G	G	G
	T/C	2	35370988	T	T	T	T	T	T	T	C	T	T	T	T	T	T	T	T	T	T	T	T	T	T	T	T	T	T	T	T	T	T	T	T	T	T	T	T	T	T	T	T	T	T	T	T	T	T
	C/G	2	35371347	C	C	C	C	C	C	C	G	C	C	C	C	C	C	C	C	C	C	C	C	C	C	C	C	C	C	C	C	C	C	C	C	C	C	C	C	C	C	C	C	C	C	C	C	C	C
	G/C	2	35371597	G	G	G	G	G	G	G	S	G	G	G	G	G	G	G	G	G	G	G	G	G	C	G	G	G	G	C	G	G	N	G	S	G	G	S	G	S	C	G	G	C	G	C	G	G	G
	C/T	2	35371661	C	C	C	C	C	C	C	Y	C	C	C	C	C	C	C	C	C	C	C	C	C	T	C	C	C	C	T	C	C	C	C	Y	C	C	Y	C	Y	T	C	C	Y	C	T	C	C	C
	T/C	2	35371815	T	T	T	T	T	T	T	Y	T	T	T	T	T	T	T	T	T	T	T	T	T	C	T	T	T	T	C	T	T	T	T	Y	T	T	C	T	Y	C	T	T	Y	T	C	T	T	T
	C/T	2	35372262	C	C	C	C	C	C	C	T	C	C	C	C	C	C	C	C	C	C	C	C	C	C	C	C	C	C	C	C	C	C	C	C	C	C	N	C	C	C	C	C	C	C	C	C	C	C
	G/T	2	35372303	G	G	G	G	G	G	G	T	G	G	G	G	G	G	G	G	G	G	G	G	G	N	G	G	G	G	G	G	G	G	G	G	G	G	N	G	N	N	G	G	N	G	N	G	G	G
	G/A	2	35372395	G	G	G	G	G	G	G	A	G	G	G	G	G	G	G	G	G	G	G	G	G	G	G	G	G	G	G	G	G	G	G	G	G	G	G	G	G	G	G	G	G	G	G	G	G	G
	G/A	2	35372458	G	G	G	G	G	G	G	A	G	G	G	G	G	G	G	G	G	G	G	G	G	G	G	G	G	G	G	G	G	G	G	G	G	G	G	G	G	G	G	G	G	G	G	G	G	G
	T/C	2	35372466	T	T	T	T	T	T	T	C	T	T	T	T	T	T	T	T	T	T	T	T	T	T	T	T	T	T	T	T	T	T	T	T	T	T	T	T	T	T	T	T	T	T	T	T	T	T
	C/T	2	35372489	C	C	C	C	C	C	C	T	C	C	C	C	C	C	C	C	C	C	C	C	C	C	C	C	C	C	C	C	C	C	C	C	C	C	C	C	C	C	C	C	C	C	C	C	C	C
	T/C	2	35372590	T	T	T	T	T	T	T	C	T	T	T	T	T	T	T	T	Y	T	T	T	T	C	T	T	T	T	C	T	T	T	T	Y	T	T	C	T	C	C	T	T	C	T	C	T	T	T
	A/G	2	35372675	A	A	A	A	A	A	A	G	A	A	A	A	A	A	A	A	A	A	A	A	A	R	A	A	A	A	G	A	A	A	A	R	A	A	G	A	G	G	A	A	G	A	G	A	A	A
	A/G	2	35372698	A	A	A	A	A	A	A	G	A	A	A	A	A	A	A	A	A	A	A	A	A	R	A	A	A	A	G	A	A	A	A	R	A	A	G	A	G	G	A	A	G	A	G	A	A	A
	G/A	2	35372705	G	G	G	G	G	G	G	A	G	G	G	G	G	G	G	G	G	G	G	G	G	G	G	G	G	G	G	G	G	G	G	G	G	G	G	G	G	G	G	G	G	G	G	G	G	G
	A/G	2	35372716	A	A	A	A	A	A	A	G	A	A	A	A	A	A	A	A	A	A	A	A	A	R	A	A	A	A	G	A	A	A	A	R	A	A	G	A	G	G	A	A	G	A	G	A	A	A
	T/A	2	35372769	T	T	T	T	T	T	T	A	T	T	T	T	T	T	T	T	T	T	T	T	T	T	T	T	T	T	T	T	T	T	T	T	T	T	T	T	T	T	T	T	T	T	T	T	T	T
	G/A	2	35372864	G	G	G	G	G	G	G	N	G	G	G	G	G	G	G	G	G	G	G	G	G	G	G	G	G	G	G	G	G	G	G	G	G	G	G	G	G	G	G	G	G	G	G	G	G	G
	T/A	2	35373060	T	T	T	T	T	T	T	A	T	T	T	T	T	T	T	T	T	T	T	T	T	T	T	T	T	T	T	T	T	T	T	T	T	T	T	T	T	T	T	T	T	T	T	T	T	T
	C/T	2	35373101	C	C	C	C	C	C	C	T	C	C	C	C	C	C	C	C	C	C	C	C	C	T	C	C	C	C	T	C	C	C	C	Y	C	C	T	C	T	T	C	C	T	C	T	C	C	C
	C/G	2	35373765	C	C	C	C	C	S	S	G	C	C	C	C	C	C	C	C	C	C	C	C	C	C	C	C	C	C	C	C	C	C	C	C	C	C	C	C	C	C	C	C	C	C	C	C	C	C
OsCOMT3	A/T	4	316496	A	A	A	A	A	A	A	A	A	A	A	A	A	A	A	T	A	A	A	A	A	T	A	A	A	A	T	A	A	A	A	A	T	A	T	A	W	T	A	A	A	A	T	A	A	A
	A/G	4	316696	A	A	A	A	A	A	A	A	A	A	A	A	A	A	A	G	A	A	A	A	A	R	A	A	A	A	G	A	A	A	A	A	G	A	G	A	G	R	A	A	A	A	G	A	A	A
	A/G	4	316866	A	A	A	A	A	R	A	A	G	A	A	A	A	A	A	R	G	G	G	A	A	G	A	G	A	G	G	G	G	G	R	G	G	A	G	A	R	G	A	A	G	G	G	G	A	A
	C/A	4	317182	C	C	C	C	C	A	C	C	M	C	C	C	C	C	C	C	A	A	A	C	C	C	C	A	C	A	C	A	A	A	C	A	C	C	C	C	C	C	C	C	A	A	C	A	C	C
	G/T	4	317504	G	G	G	G	G	K	G	G	T	G	G	G	G	G	G	G	T	T	T	G	G	G	G	T	G	T	N	N	T	T	K	T	G	G	G	G	G	N	G	G	T	T	G	T	G	G
	T/C	4	317510	T	T	T	T	T	T	T	T	T	T	T	T	T	T	T	C	T	T	T	T	T	C	T	T	T	T	C	N	T	T	T	T	C	T	C	T	C	C	T	T	T	T	C	T	T	T
	T/C	4	317573	T	T	T	T	T	Y	T	T	C	T	T	T	T	T	T	C	C	C	C	T	T	C	T	C	T	C	C	C	C	C	Y	Y	C	T	C	T	C	Y	T	T	C	C	C	C	T	T
	C/T	4	317723	C	C	C	C	C	C	C	C	C	C	C	C	C	C	C	T	C	C	C	C	C	T	C	C	C	C	Y	C	C	C	C	C	T	C	T	C	T	T	C	C	C	C	T	C	C	C
	C/A	4	317822	C	C	C	C	C	C	C	C	C	C	C	C	C	C	C	A	C	C	C	C	C	A	C	C	C	C	A	C	C	C	C	C	A	C	A	C	A	A	C	C	C	C	A	C	C	C
	C/T	4	318089	C	C	C	C	C	C	C	C	C	C	C	C	C	C	C	T	C	C	C	C	C	T	C	C	C	C	T	C	C	C	C	C	T	C	T	C	Y	T	C	C	C	C	T	C	N	C
	C/G	4	318154	C	C	C	C	C	C	C	C	C	C	C	C	C	C	C	G	C	C	C	C	C	S	C	C	C	C	G	C	C	C	C	C	G	C	G	C	G	G	C	C	C	C	G	C	C	C
	T/C	4	318160	T	T	T	T	T	Y	T	T	C	T	T	T	T	T	T	C	C	C	C	T	T	Y	T	C	T	C	C	C	C	C	Y	C	C	Y	C	T	C	C	T	T	C	C	C	C	T	T
	A/G	4	318185	A	A	A	A	A	R	A	A	G	A	A	A	A	A	A	G	G	R	G	A	A	R	A	G	A	G	G	G	G	G	R	G	G	R	G	A	G	G	A	A	G	G	G	G	A	A
	T/A	4	318611	T	T	T	T	T	T	T	T	N	T	T	T	T	T	T	A	T	T	N	T	T	A	T	T	T	N	A	T	T	N	T	N	A	T	W	T	A	A	T	T	T	N	A	N	T	T
	A/G	4	318640	A	A	A	A	A	R	A	A	G	A	A	A	A	A	A	A	R	G	G	A	A	A	A	G	A	G	N	G	G	G	R	G	A	A	A	A	A	A	A	A	G	G	A	G	A	A
OsCOMT4	A/G	4	5161946	A	A	G	A	A	A	G	A	A	A	A	A	A	A	A	A	A	A	A	A	A	R	A	A	A	A	G	N	A	A	A	A	G	A	G	A	G	G	A	A	G	A	G	A	G	A
	G/A	4	5161964	G	G	A	G	G	G	A	G	G	G	A	G	G	R	G	G	G	G	G	G	G	R	G	A	G	G	A	A	G	G	G	G	A	G	A	G	A	A	G	G	R	G	A	A	A	G
	G/A	4	5162130	G	G	A	G	G	G	N	N	G	G	G	G	G	G	G	G	G	N	N	G	G	R	N	G	G	G	A	G	G	G	N	G	A	N	A	G	A	A	N	G	N	G	A	N	A	G
	A/G	4	5162488	A	A	G	A	A	A	G	A	A	A	G	A	A	G	A	A	A	A	R	A	A	G	A	G	A	A	G	G	A	A	A	A	G	A	G	A	R	G	A	A	G	A	G	G	G	A
	A/T	4	5162542	A	A	A	A	A	A	A	A	A	A	A	A	A	T	A	A	A	A	W	A	A	A	A	T	A	A	A	T	A	A	A	A	A	A	A	A	A	A	A	A	A	A	A	T	A	A
	T/C	4	5163081	T	Y	C	T	T	T	C	T	T	T	C	T	T	C	T	T	T	T	T	T	T	C	T	C	T	T	C	C	T	T	T	T	C	T	C	T	C	C	T	T	C	T	C	C	C	T
	C/T	4	5163227	C	C	C	C	C	C	C	C	C	C	C	C	C	T	C	C	C	C	C	C	C	C	C	T	C	C	C	T	C	C	C	C	C	C	C	C	C	C	C	C	C	C	C	T	C	C
	A/C	4	5163290	A	A	C	A	A	A	C	A	A	A	C	A	A	A	A	A	A	A	A	A	A	C	A	A	A	A	C	A	A	A	A	A	C	A	C	A	C	C	A	A	C	A	C	A	C	A
	G/A	4	5163415	G	G	A	G	G	G	A	G	G	G	A	G	G	G	G	G	G	G	G	G	G	A	G	G	G	G	A	G	G	G	G	G	R	G	A	G	A	A	G	G	A	G	A	G	A	G
	C/T	4	5163660	C	C	T	C	C	C	T	C	C	C	C	C	C	C	C	C	C	C	C	C	C	T	C	C	C	C	T	Y	C	C	C	C	T	C	T	C	Y	T	C	C	Y	C	T	C	T	C
	A/G	4	5163767	A	A	G	A	A	A	R	A	A	A	G	A	A	A	A	A	A	A	A	A	A	G	A	A	A	A	G	A	A	A	A	A	G	A	G	A	G	G	A	A	G	A	G	A	G	A
	G/A	4	5163773	G	G	A	G	G	G	R	G	G	G	G	G	G	G	G	G	G	G	G	G	G	A	G	G	G	G	A	G	G	G	G	G	A	G	A	G	A	A	G	G	A	G	A	G	A	G
	C/A	4	5163892	C	C	C	C	C	C	C	C	C	C	C	C	C	A	C	C	N	C	C	C	C	C	C	A	C	C	C	A	C	C	C	C	C	C	C	C	C	C	C	C	C	C	C	A	C	C
	C/T	4	5164037	C	C	C	C	C	C	C	C	C	C	C	C	C	T	C	C	C	C	C	C	C	C	C	T	C	C	C	T	C	C	C	C	C	C	C	C	C	N	C	C	C	C	N	T	C	C
	C/A	4	5164435	C	C	N	C	C	C	A	C	C	C	N	C	C	A	C	C	C	C	C	C	C	A	C	N	C	C	A	A	C	C	C	C	A	C	A	C	A	A	C	C	A	C	A	N	A	C
	G/T	4	5165266	G	G	G	G	G	G	G	G	G	G	G	G	G	G	G	G	G	G	G	G	G	T	G	G	G	G	K	G	G	G	G	G	G	G	T	G	T	T	G	G	T	G	T	G	G	G
	A/G	4	5165387	A	A	G	A	A	A	G	A	A	A	G	A	A	G	A	A	A	A	A	A	A	G	A	G	A	A	G	G	A	A	A	A	G	A	G	A	G	G	A	A	G	A	G	G	G	R
	C/A	4	5165754	C	C	A	C	C	C	A	C	C	C	C	C	C	C	C	C	C	C	C	C	C	A	C	C	C	C	A	C	C	C	C	C	A	C	A	C	A	A	C	C	A	C	A	C	A	C
	A/C	4	5165891	A	A	C	A	A	A	C	A	A	A	C	A	A	A	A	A	A	A	A	A	A	C	A	A	A	A	C	A	A	A	A	A	C	A	C	A	C	C	A	A	C	A	C	A	C	A
	A/T	4	5167272	A	A	A	A	A	A	A	A	A	A	T	A	A	T	A	A	A	A	A	A	A	A	A	A	A	A	A	A	A	A	A	A	A	A	A	A	A	A	A	A	A	A	A	A	A	A
OsCOMT5	G/T	4	5178487	G	G	T	G	G	G	K	G	G	G	G	G	G	T	G	G	G	G	G	G	G	T	G	T	G	G	T	T	G	G	G	G	K	G	T	G	T	T	G	G	T	G	T	T	K	G
	C/T	4	5178555	C	C	T	C	C	C	T	C	C	C	C	C	C	T	C	C	C	C	C	C	C	T	C	T	C	C	T	T	C	C	C	C	Y	C	T	C	T	T	C	C	T	C	T	T	Y	C
	C/T	4	5178713	C	C	T	C	C	C	T	C	C	C	C	C	C	T	C	C	C	C	C	C	C	T	C	T	C	C	T	T	C	C	C	C	T	C	T	C	T	T	C	C	T	C	T	T	T	C
	G/A	4	5179146	G	G	A	G	G	G	A	G	G	G	G	G	G	A	G	G	G	G	G	G	G	A	G	R	G	G	A	A	G	G	G	G	A	G	R	G	A	A	G	G	A	G	A	A	A	G
	C/T	4	5179155	C	C	T	C	C	C	T	C	C	C	C	C	C	T	C	C	C	C	C	C	C	T	C	Y	C	C	T	T	C	C	C	C	T	C	Y	C	T	T	C	C	T	C	T	T	T	C
	T/C	4	5179249	T	T	C	T	T	T	C	T	T	T	T	T	T	C	T	T	T	T	T	T	T	C	T	C	T	T	C	C	T	T	T	T	C	T	C	T	C	C	T	T	C	T	C	C	C	T
	C/A	4	5179395	C	C	A	C	C	C	A	C	C	C	C	C	C	A	C	C	C	C	C	C	C	A	C	M	C	C	A	A	C	C	C	C	A	C	A	C	A	A	C	C	M	C	A	A	A	C
	G/A	4	5179697	G	G	A	G	G	G	A	G	G	G	G	G	G	A	G	G	G	G	G	G	G	A	G	A	G	G	A	A	G	G	G	G	A	G	R	G	A	A	G	G	A	G	A	A	A	G
	G/T	4	5179753	G	G	T	G	G	G	T	G	G	G	G	G	G	T	G	G	G	G	G	G	G	T	G	T	G	G	T	T	G	G	G	G	T	G	K	G	T	T	G	G	T	G	T	T	T	G
	A/G	4	5179882	A	A	G	A	A	A	G	A	A	A	R	A	A	G	A	A	A	A	A	A	A	R	A	G	A	A	G	G	A	A	A	A	G	A	R	A	G	G	A	A	G	A	G	G	G	A
	C/T	4	5180063	C	C	T	C	C	C	T	C	C	C	C	C	C	T	C	C	Y	C	C	C	C	T	C	T	C	C	T	T	C	C	C	C	T	C	T	C	T	T	C	C	T	C	T	T	T	C
	G/A	4	5180255	G	G	A	G	G	G	A	G	G	G	G	G	G	A	G	G	G	G	G	G	G	A	G	A	G	G	A	A	G	G	G	G	A	G	R	G	A	A	G	G	A	G	A	A	A	G
	T/C	4	5180598	T	T	C	T	T	T	C	T	T	T	T	T	T	C	T	T	T	T	T	T	T	C	T	C	T	T	C	C	T	T	T	T	C	T	C	T	C	C	T	T	C	T	C	C	C	T
	A/C	4	5180609	A	A	A	A	A	A	A	A	A	A	A	A	A	C	A	A	A	A	A	A	A	A	A	C	A	A	A	C	A	A	A	A	A	A	A	A	A	A	A	A	A	A	A	C	A	A
	T/C	4	5180721	T	T	C	T	T	T	C	T	T	T	T	T	T	C	T	T	T	T	T	T	T	C	T	C	T	T	C	C	T	T	T	T	C	T	C	T	C	C	T	T	C	T	C	C	C	T
	G/A	4	5181088	G	G	A	G	G	G	A	G	G	G	G	G	G	A	G	G	G	G	G	G	G	A	G	R	G	G	A	A	G	G	G	G	A	G	A	G	A	A	G	G	A	G	A	A	A	G
	T/A	4	5181134	T	T	T	T	T	T	T	T	T	T	T	T	T	T	T	T	T	T	T	T	T	A	T	T	T	T	A	T	T	T	T	T	A	T	A	T	A	A	T	T	A	T	A	T	T	T
	A/G	4	5181169	A	A	G	A	A	A	R	A	A	A	A	A	A	G	A	A	A	A	A	A	A	G	A	G	A	A	G	G	A	A	A	A	G	A	G	A	G	G	A	A	G	A	G	G	G	A
	A/C	4	5181408	A	A	C	A	A	A	M	A	A	A	A	A	A	C	A	A	A	A	A	A	A	C	A	C	A	A	C	C	A	A	A	A	C	A	C	A	C	C	A	A	C	M	C	C	C	A
	C/G	4	5181680	C	C	G	C	C	C	G	C	C	C	G	C	C	G	C	C	C	C	C	C	C	G	C	G	C	C	G	G	C	C	C	C	G	C	S	C	G	G	C	C	S	C	G	G	G	C
	T/A	4	5181776	T	T	T	T	T	T	T	T	T	T	T	T	T	T	T	T	T	T	T	T	T	A	T	T	T	T	A	T	T	T	T	T	A	T	W	T	A	A	T	T	A	T	A	T	T	T
	G/A	4	5181835	G	G	A	G	G	G	A	G	G	G	G	G	G	A	G	G	G	G	G	G	G	A	G	A	G	G	A	A	G	G	G	G	A	G	R	G	A	A	G	G	A	G	A	A	A	G
	T/C	4	5181896	T	T	C	T	T	T	C	T	T	T	T	T	T	C	T	T	T	T	T	T	T	C	T	C	T	T	C	C	T	T	T	T	C	T	C	T	C	C	T	T	C	T	C	C	C	T
	A/C	4	5181998	A	A	C	A	A	A	C	A	A	A	A	A	A	C	A	A	A	A	A	A	A	C	A	C	A	A	C	C	A	A	A	A	C	A	C	A	M	C	A	A	C	A	C	C	C	A
	A/G	4	5182023	A	A	G	A	A	A	G	A	A	A	A	A	A	G	A	A	A	A	A	A	A	G	A	G	A	A	G	G	A	A	A	A	G	A	G	A	G	G	A	A	G	A	G	G	G	A
	C/T	4	5182365	C	C	T	C	C	C	T	C	C	C	C	C	C	T	C	C	C	C	C	C	C	T	C	T	C	C	T	T	C	C	C	C	T	C	Y	C	T	T	C	C	T	C	T	T	T	C
	T/C	4	5182502	T	T	C	T	T	T	C	T	T	T	T	T	T	C	T	T	T	T	T	T	T	C	T	C	T	T	C	C	T	T	T	T	C	T	Y	T	C	C	T	T	C	T	C	C	C	T
	A/C	4	5182632	A	A	C	A	A	A	C	A	A	A	A	A	A	C	A	A	A	A	A	A	A	C	A	C	A	A	C	C	A	A	A	A	C	A	C	A	C	C	A	A	C	A	C	C	C	A
	T/C	4	5182682	T	T	C	T	T	T	C	T	T	T	T	T	T	C	T	T	T	T	T	T	T	C	T	C	T	T	C	C	T	T	T	T	C	T	Y	T	C	C	T	T	Y	T	C	C	C	T
	A/G	4	5182825	A	A	G	A	A	A	G	A	A	A	A	A	A	G	A	A	A	A	A	A	A	G	A	G	A	A	G	G	A	A	A	A	G	A	R	A	G	G	A	A	G	A	G	G	G	A
	C/T	4	5182992	C	C	C	C	C	C	C	C	C	C	C	C	C	C	C	C	C	C	C	C	C	T	C	C	C	C	T	C	C	C	C	C	T	C	T	C	T	T	C	C	Y	C	T	C	C	C
	C/T	4	5183112	C	C	T	C	C	C	T	C	C	C	C	C	C	T	C	C	C	C	C	C	C	T	C	T	C	C	T	T	C	C	C	C	T	C	T	C	T	T	C	C	Y	C	T	T	T	C
	G/A	4	5183150	G	G	A	G	G	G	A	G	G	G	G	G	G	A	G	G	G	G	G	G	G	A	G	A	G	G	A	A	G	G	G	G	A	G	A	G	A	A	G	G	A	G	A	A	A	G
	G/A	4	5183217	G	G	A	G	G	G	A	G	G	G	G	G	G	A	G	G	G	G	G	G	G	A	G	A	G	G	A	A	G	G	G	G	A	G	R	G	A	A	G	G	A	G	R	A	A	G
	A/T	4	5183541	A	A	T	A	A	A	T	A	A	A	A	A	A	T	A	A	A	A	A	A	A	T	A	T	A	A	T	T	A	A	A	A	T	A	W	A	T	T	A	A	T	A	T	T	T	A
	G/A	4	5183677	G	G	A	G	G	G	A	G	G	G	A	G	G	A	G	G	G	G	G	G	G	A	G	R	G	G	A	A	G	G	G	G	A	G	R	G	A	A	G	G	A	G	A	A	A	G
	G/A	4	5183897	G	G	A	G	G	G	A	G	G	G	G	G	G	A	G	G	G	G	G	G	G	A	G	R	G	G	A	A	G	G	G	G	A	G	A	G	A	A	G	G	A	G	A	R	A	G
	G/A	4	5183964	G	G	A	G	G	G	A	G	G	G	G	G	G	A	G	G	G	G	G	G	G	A	G	A	G	G	A	A	G	G	G	G	A	G	A	G	R	A	G	G	A	G	A	R	A	G
	T/C	4	5184052	T	T	C	T	T	T	C	T	T	T	T	T	T	C	T	T	T	T	T	T	T	C	T	C	T	T	C	C	T	T	T	T	C	T	C	T	C	C	T	T	C	T	C	C	C	T
	C/A	4	5184159	C	C	A	M	C	C	A	C	C	C	C	C	C	A	C	C	C	C	C	C	C	A	C	A	C	C	A	A	C	C	C	C	A	C	A	C	A	A	C	C	A	C	A	A	A	C
	C/T	4	5184313	C	C	T	C	C	C	T	C	C	C	C	C	C	T	C	C	C	C	C	C	C	T	C	T	C	C	T	T	C	C	C	C	T	C	T	C	T	T	C	C	T	C	T	T	T	C
	G/A	4	5184388	G	G	A	G	G	G	A	G	G	G	G	G	G	A	G	G	G	G	G	G	G	A	G	A	G	G	A	A	G	G	G	G	A	G	A	G	A	A	G	G	A	G	A	A	A	G
	A/T	4	5184480	A	A	T	A	A	A	T	A	A	A	A	A	A	T	A	A	A	W	A	A	A	T	A	T	A	A	T	T	A	A	A	A	T	A	T	A	T	T	A	A	T	A	T	T	T	A
	A/G	4	5184582	A	A	R	A	A	A	G	A	A	A	A	A	A	G	A	A	A	A	A	A	A	G	A	G	A	A	G	G	A	A	A	A	G	A	G	A	G	G	A	A	G	A	G	G	G	A
	A/G	4	5184707	A	A	N	A	A	A	N	A	A	A	A	A	A	G	A	A	A	A	A	A	A	N	A	G	A	A	N	G	A	A	A	A	A	A	N	A	N	N	A	A	N	A	N	R	N	A
	T/C	4	5185258	T	T	Y	T	T	T	C	T	T	T	T	T	T	C	T	T	T	T	T	T	T	C	T	T	T	T	C	T	T	T	T	T	C	T	C	T	C	Y	T	T	C	T	C	T	C	T
	C/G	4	5185292	C	C	S	C	C	C	G	C	C	C	C	C	C	G	C	C	C	C	C	C	C	G	C	C	C	C	G	C	C	C	C	C	G	C	G	C	G	S	C	C	G	C	G	C	G	C
	T/C	4	5185856	T	T	C	T	T	T	C	T	T	T	T	T	T	C	T	T	T	T	T	T	T	C	T	T	T	T	C	T	T	T	T	T	C	T	Y	T	C	C	T	T	C	T	C	T	Y	T
	A/C	4	5186094	A	A	C	A	A	A	C	A	A	A	C	A	A	C	A	A	A	A	A	A	A	C	A	A	A	A	C	A	A	A	A	A	C	A	M	A	C	C	A	A	C	A	C	A	M	A
OsCOMT6	C/A	4	5194400	C	C	A	C	C	C	M	C	C	C	A	C	C	N	C	C	C	C	C	C	C	A	C	C	C	C	A	C	C	C	C	C	N	C	A	C	A	A	C	C	A	C	A	C	M	C
	C/G	4	5194602	C	C	G	C	C	C	S	C	C	C	G	C	C	G	C	C	C	C	C	C	C	G	C	C	C	C	G	C	C	C	C	C	G	C	G	C	G	G	C	C	G	C	G	C	S	C
	T/C	4	5194901	T	T	T	T	T	T	T	T	T	T	T	T	T	C	T	T	T	N	T	T	T	T	T	T	T	T	T	T	T	T	T	T	C	T	T	T	T	T	T	T	T	T	T	T	T	T
	C/T	4	5194912	C	C	C	C	C	C	C	C	C	C	C	C	C	T	C	C	C	C	C	C	C	C	C	C	C	C	C	C	C	C	C	C	T	C	C	C	C	C	C	C	C	C	C	C	C	C
OsCOMT7	T/G	4	6566786	T	T	T	T	T	T	T	T	T	T	T	T	T	T	T	T	T	T	T	T	T	G	T	G	T	T	G	G	G	T	T	T	T	T	G	T	G	G	T	T	G	T	G	G	T	T
OsCOMT8
OsCOMT9
OsCOMT10
OsCOMT11	T/C	6	9832283	T	T	T	T	T	T	T	T	T	Y	T	T	T	T	T	T	T	T	T	T	T	T	T	T	T	T	N	T	T	T	T	T	T	T	T	T	T	T	T	T	T	T	T	T	T	T
	A/G	6	9832382	A	A	A	A	A	A	A	A	A	R	A	A	R	A	A	A	A	A	A	A	A	A	A	A	A	A	A	A	A	A	A	A	A	A	A	A	A	A	A	A	A	A	A	A	A	A
	G/A	6	9832438	G	G	A	G	G	R	R	G	G	G	G	G	G	A	A	A	A	A	A	A	G	A	G	A	A	A	A	A	A	A	A	A	A	A	A	G	A	A	A	A	A	A	A	A	G	A
	A/C	6	9832549	C	C	A	C	C	A	C	C	C	A	C	C	M	A	A	A	A	A	A	A	C	A	C	A	A	A	A	A	A	A	A	A	A	M	A	C	A	A	A	A	A	A	A	A	C	A
	A/G	6	9832595	G	G	A	G	G	A	G	G	G	A	G	G	R	A	A	A	A	A	A	A	G	A	G	A	A	A	A	A	A	A	A	A	A	R	A	G	A	A	A	A	A	A	A	A	G	A
	G/A	6	9832629	G	G	A	G	G	R	G	G	G	G	G	G	G	A	A	A	A	A	A	A	G	A	G	A	A	A	A	A	A	A	A	A	A	R	A	G	A	A	A	A	A	A	A	A	G	R
	A/G	6	9832669	G	G	A	G	G	R	G	G	G	A	G	G	R	A	A	A	A	A	A	A	G	A	G	A	A	A	A	A	A	A	A	A	A	R	A	G	A	A	A	A	A	A	A	A	G	A
	T/A	6	9832817	T	T	T	T	T	T	T	T	T	A	T	T	A	T	T	T	T	T	T	T	T	T	T	T	T	T	T	T	T	T	T	T	T	T	T	T	T	T	T	T	T	T	T	T	T	T
	A/G	6	9833075	G	G	A	G	G	R	G	G	G	A	G	G	R	A	A	A	A	A	A	A	G	A	G	A	A	A	A	A	A	A	A	A	A	A	R	G	A	A	A	A	A	A	A	A	G	A
	C/A	6	9833146	A	A	C	A	A	M	A	A	A	C	A	A	M	C	C	C	C	C	C	C	A	C	A	C	C	C	C	C	C	C	C	C	C	C	C	A	C	C	C	C	C	C	C	C	A	C
	C/T	6	9833155	T	T	C	T	T	Y	T	T	T	C	T	T	Y	C	C	C	C	C	C	C	T	C	T	C	C	C	C	C	C	C	C	C	C	C	C	T	C	C	C	C	C	C	C	C	T	C
	C/T	6	9833174	T	T	C	T	T	Y	T	T	T	C	T	T	Y	C	C	C	C	C	C	C	T	C	T	C	C	C	C	C	C	C	C	C	C	C	C	T	C	C	C	C	C	C	C	C	T	C
	T/G	6	9833196	G	G	T	G	G	K	G	G	G	T	G	G	K	T	T	T	T	T	T	T	G	T	G	T	T	T	T	T	T	T	T	T	T	T	T	G	T	T	T	T	T	T	T	T	G	T
	C/T	6	9833225	T	T	C	T	T	Y	T	T	T	C	T	T	Y	C	C	C	C	C	C	C	T	C	T	C	C	C	C	C	C	C	C	C	C	C	C	T	C	C	C	C	C	C	C	C	T	C
	C/A	6	9833394	C	C	C	C	C	C	C	C	C	A	C	C	M	C	C	C	C	C	C	C	C	C	C	C	C	C	C	C	C	C	C	C	C	C	C	C	C	C	C	C	C	C	C	C	C	C
	A/T	6	9833546	T	T	A	T	T	W	T	T	T	N	T	T	T	A	A	A	A	A	A	A	T	A	T	A	A	A	A	A	A	A	A	A	A	A	A	T	A	A	A	A	A	A	A	A	T	A
	T/C	6	9833587	C	C	T	C	C	Y	C	C	C	T	C	C	Y	T	T	T	T	T	T	T	C	T	C	T	T	T	T	T	T	T	T	T	T	T	T	C	T	T	T	T	T	T	T	T	C	T
	A/G	6	9833599	G	G	A	G	G	R	G	G	G	A	G	G	R	A	A	A	A	A	A	A	G	A	G	A	A	A	A	A	A	A	A	A	A	A	A	G	A	A	A	A	A	A	A	A	G	A
	G/A	6	9833642	G	G	G	R	G	G	G	G	G	A	G	G	R	G	G	G	G	G	G	G	G	G	G	G	G	G	G	G	G	G	G	G	G	G	G	G	G	G	G	G	G	G	G	G	G	G
	T/C	6	9833661	C	C	T	Y	C	T	C	C	C	T	C	C	Y	T	T	T	T	T	T	T	C	T	C	T	T	T	T	T	T	T	T	T	T	T	T	C	T	T	T	T	T	T	T	T	C	T
	T/G	6	9833860	G	G	T	G	G	T	G	G	G	T	G	G	K	T	T	T	T	T	T	T	G	T	G	T	T	T	T	T	T	T	T	T	T	T	T	G	K	T	T	T	T	T	T	T	G	T
	G/A	6	9833899	G	G	A	G	G	A	G	G	G	G	G	G	G	A	A	A	A	A	A	A	G	A	G	A	A	A	A	A	A	A	A	A	A	A	A	G	R	A	A	A	A	A	A	A	G	A
	C/T	6	9834151	T	T	C	T	T	N	T	T	T	C	T	T	Y	C	C	C	C	C	C	C	T	C	T	C	C	C	C	C	C	C	C	C	C	C	C	T	Y	C	C	C	C	C	C	C	T	Y
	G/A	6	9834355	G	G	G	G	G	G	G	G	G	A	G	G	R	G	G	G	G	G	G	G	G	G	G	G	G	G	G	G	G	G	G	G	G	G	G	G	G	G	G	G	G	G	G	G	G	G
	G/A	6	9834540	G	G	G	G	G	G	G	G	G	R	G	G	R	G	G	G	G	G	G	G	G	G	G	G	G	G	G	G	G	G	G	G	G	G	G	G	G	G	G	G	G	G	G	G	G	G
OsCOMT12
OsCOMT13	T/G	7	16315344	T	T	T	T	T	T	T	T	G	K	T	T	T	T	T	T	T	T	G	G	T	T	T	T	G	G	T	T	T	G	K	G	T	G	T	T	T	T	K	G	T	G	T	T	T	G
	G/T	7	16316036	G	G	G	G	G	K	G	N	G	G	G	G	G	G	T	G	G	G	G	G	G	G	G	T	G	G	G	T	T	G	G	G	G	G	G	G	G	G	G	G	G	G	G	G	G	G
	T/C	7	16316053	T	T	Y	T	T	Y	T	C	C	C	T	T	T	T	C	C	C	C	Y	C	T	C	T	C	C	C	C	C	C	C	C	C	T	C	C	T	C	C	Y	C	C	C	C	C	T	C
	G/A	7	16317472	A	G	G	A	A	G	A	A	G	G	A	G	G	A	G	G	G	G	G	G	G	G	A	G	G	G	G	G	G	G	G	G	G	G	G	A	G	G	A	G	G	G	G	G	A	G
	G/A	7	16328711	G	G	G	G	G	G	G	G	A	G	G	G	G	G	G	A	G	G	A	A	G	A	G	G	A	G	A	G	G	A	A	A	G	A	A	G	A	A	R	N	A	A	A	G	G	A
OsCOMT14
OsCOMT15	C/T	8	3338755	N	C	T	T	T	C	T	T	C	C	C	T	T	C	T	T	C	C	T	T	C	T	T	T	C	T	T	T	T	T	C	T	C	N	T	C	T	T	T	T	T	C	T	C	N	N
	C/T	8	3338795	N	C	T	T	T	C	T	T	C	C	C	T	T	C	T	T	C	C	T	T	C	T	T	T	C	T	T	T	T	T	Y	T	C	N	T	C	Y	T	T	T	T	C	T	C	N	C
	A/C	8	3338958	C	A	C	C	C	A	C	M	A	A	A	C	C	A	A	C	A	A	C	C	A	C	C	C	A	C	C	C	C	C	M	C	A	C	M	A	M	C	C	C	C	A	M	A	C	A
	A/G	8	3339157	A	A	A	A	A	A	A	A	G	G	A	A	A	A	A	A	A	A	A	A	G	A	A	A	A	A	A	A	A	A	A	A	G	A	R	A	A	A	A	A	A	A	A	A	A	R
	A/G	8	3340041	A	A	G	G	G	A	A	G	A	A	A	A	A	A	A	R	A	A	G	G	A	A	A	G	A	G	A	G	G	G	R	R	A	G	A	A	A	A	A	G	A	A	A	A	A	A
	T/A	8	3340138	T	T	T	T	T	T	T	A	T	T	T	T	T	T	T	A	T	T	T	W	T	T	T	T	T	T	T	T	T	T	T	W	T	A	T	T	T	T	T	A	T	T	T	T	T	T
	C/A	8	3340298	C	C	A	A	A	C	C	A	C	C	C	C	C	C	C	A	C	C	A	A	C	C	C	A	C	A	C	A	A	A	M	M	C	A	C	C	C	C	M	A	C	C	C	C	C	C
OsCOMT16	A/G	8	4053733	A	A	A	A	A	A	A	G	A	A	A	A	A	A	G	A	A	A	A	A	A	G	A	A	G	G	G	A	A	A	R	R	A	A	R	A	G	G	A	A	G	G	G	A	A	R
	A/G	8	4053811	A	A	A	A	A	A	A	G	A	A	A	A	A	A	G	A	A	R	A	A	A	G	A	A	G	G	G	A	A	A	R	A	A	A	R	A	R	G	A	A	G	G	G	A	A	G
OsCOMT17
OsCOMT18
OsCOMT19	G/A	9	10740682	G	G	R	G	G	G	G	G	G	G	G	G	G	A	G	A	A	A	G	G	G	G	G	A	G	G	A	A	A	G	G	G	A	G	A	G	G	G	R	G	G	R	A	A	G	A
	G/C	9	10740819	G	G	S	G	G	C	G	G	G	G	G	G	G	C	C	C	C	C	G	G	G	C	G	C	G	G	C	C	C	G	G	G	C	G	C	G	C	C	C	G	G	S	C	C	G	C
	C/A	9	10741508	C	C	M	C	C	A	C	C	C	C	C	C	C	A	A	A	A	A	C	C	C	A	C	A	C	C	A	A	A	C	C	C	A	C	A	C	M	M	M	C	C	A	M	A	C	A
	A/G	9	10741742	A	A	R	A	A	G	A	A	A	A	A	A	A	G	G	R	G	G	A	A	A	G	A	G	A	A	N	G	G	A	A	A	G	A	G	A	R	G	R	A	A	G	G	G	A	G
OsCOMT20
OsCOMT21
OsCOMT22
OsCOMT23
OsCOMT24	G/A	11	11591610	G	G	G	G	G	G	G	G	G	G	G	G	G	G	G	G	G	G	G	G	G	G	G	G	A	A	G	G	G	G	R	G	G	G	G	G	G	G	G	G	G	A	G	G	G	G
OsCOMT25
OsCOMT26	G/A	11	19694917	G	G	G	A	A	G	G	R	A	G	G	G	G	A	G	G	G	G	A	G	G	G	R	G	A	A	G	R	G	A	R	G	A	G	G	G	G	G	A	G	G	R	G	R	G	A
	G/A	11	19694988	G	G	G	A	A	G	G	A	A	G	G	G	G	A	G	G	G	G	A	G	G	G	R	G	A	A	G	R	G	A	R	G	A	G	G	G	G	G	A	G	G	R	G	R	G	A
	A/G	11	19695097	A	A	A	G	G	A	A	A	G	A	A	A	A	G	A	A	A	A	G	A	A	A	A	A	G	G	A	A	A	G	G	A	G	A	A	A	A	A	G	A	A	R	A	R	A	G
	A/T	11	19695158	A	A	A	T	T	A	A	N	T	A	A	A	A	T	A	A	A	A	T	A	A	A	A	A	T	T	A	W	A	T	T	A	T	A	A	A	A	A	T	A	A	A	A	W	A	T
	A/T	11	19695171	A	A	A	T	T	A	A	N	T	A	A	A	A	T	A	A	A	A	T	A	A	A	A	A	T	T	A	W	A	T	T	A	T	A	A	A	A	A	T	A	A	W	A	W	A	T
	A/C	11	19695196	A	A	A	C	C	A	A	N	C	A	A	A	A	C	A	A	A	A	C	A	A	A	A	A	C	C	A	M	A	C	C	A	C	A	A	A	A	A	C	A	A	M	A	M	A	C
	C/T	11	19695332	C	C	C	T	T	C	C	C	T	C	C	C	C	T	C	C	C	C	T	C	C	C	C	C	T	T	C	C	C	T	T	C	T	C	C	C	C	C	T	C	C	Y	C	C	Y	T
	C/G	11	19695410	C	C	C	G	G	C	C	G	G	C	C	C	C	G	C	C	C	C	G	C	C	C	C	C	G	G	C	N	C	G	S	C	G	C	C	C	C	C	G	C	C	S	C	C	S	G
	C/T	11	19695416	C	C	C	T	T	C	C	T	T	C	C	C	C	T	C	C	C	C	T	C	Y	C	C	C	T	T	C	N	C	T	Y	C	T	C	C	C	C	C	T	C	C	Y	C	C	Y	T
	G/C	11	19695499	G	G	G	C	C	G	G	G	C	G	G	G	G	C	G	G	G	G	C	G	S	G	G	G	C	C	G	N	G	C	S	G	C	G	G	G	G	G	C	G	G	S	G	G	S	C
	A/G	11	19695582	A	A	A	G	G	A	A	G	G	A	A	A	A	G	A	A	A	A	G	A	R	A	A	A	G	G	A	A	A	G	R	A	G	A	A	A	A	A	G	A	A	R	A	A	A	G
	T/G	11	19695820	T	T	N	G	G	N	T	G	N	T	T	T	T	G	T	T	T	T	N	T	T	T	T	T	G	G	T	T	T	G	N	T	G	N	T	T	K	T	N	T	T	N	T	T	T	G
	C/T	11	19696156	C	C	C	T	T	C	C	C	T	C	C	C	C	T	C	C	C	N	T	C	C	C	C	C	T	T	C	C	C	T	T	C	N	N	C	C	C	C	T	C	C	Y	C	C	C	T
	G/A	11	19696177	G	G	G	A	A	G	G	G	A	G	G	G	G	A	G	G	G	N	A	G	G	G	G	G	A	A	G	G	G	A	A	G	N	N	G	G	G	G	A	G	G	R	G	G	G	A
	C/T	11	19696191	C	C	C	T	T	C	C	C	T	C	C	C	C	T	C	C	C	N	T	C	C	C	C	C	T	T	C	C	C	T	T	C	N	N	C	C	C	C	T	C	C	Y	C	C	C	T
	C/G	11	19696210	C	C	C	G	G	C	C	C	G	C	C	C	C	G	C	C	C	N	G	C	C	C	C	C	G	G	C	C	C	G	G	C	G	N	C	C	C	C	G	C	C	S	C	C	C	G
OsCOMT27	C/G	12	5172191	C	C	C	C	C	C	G	C	C	G	C	G	G	C	C	C	G	S	C	C	C	G	C	C	C	C	G	C	G	C	C	C	G	C	G	G	G	G	C	C	G	C	G	C	S	C
	C/G	12	5173128	C	C	S	S	G	C	C	C	G	C	C	C	S	G	C	G	C	C	G	C	C	C	G	C	G	G	C	C	C	G	C	C	C	C	C	C	C	C	C	C	C	C	C	G	C	S
	G/A	12	5173370	G	G	R	R	A	G	G	G	A	G	G	G	R	A	G	R	G	G	R	G	G	G	A	G	A	A	G	G	G	A	G	G	G	G	G	G	G	G	G	G	G	G	G	A	G	A
	G/A	12	5173401	G	G	R	A	A	G	G	G	A	G	G	G	R	A	G	R	G	G	R	G	G	G	A	G	A	A	G	G	G	A	G	G	G	G	G	G	G	G	G	G	G	G	G	A	G	A
	C/T	12	5174146	C	C	Y	T	T	C	C	C	T	C	C	C	C	T	C	T	C	C	T	C	C	C	T	C	T	T	C	C	C	Y	C	C	C	C	C	C	C	C	C	C	C	C	C	T	C	T
	T/C	12	5175066	T	T	Y	C	C	T	T	T	C	T	T	T	T	C	T	C	T	T	C	T	T	T	C	T	C	C	T	T	T	C	T	T	T	T	T	T	T	T	T	T	T	T	T	C	T	Y
OsCOMT28
OsCOMT29	G/A	12	7806706	G	G	G	G	G	G	G	G	G	G	G	A	A	A	G	G	G	G	G	G	G	G	G	G	G	G	G	G	G	G	G	G	A	G	G	G	G	G	G	G	G	G	G	G	G	G
	T/C	12	7806745	T	T	C	T	T	Y	T	T	T	T	T	C	C	C	T	T	T	T	T	T	T	C	T	T	T	T	T	T	T	T	T	T	C	T	T	T	T	T	T	T	C	T	C	T	T	T
	T/C	12	7806982	T	T	T	T	T	T	T	T	N	T	T	T	T	T	T	T	T	T	T	T	T	T	T	T	T	T	T	T	T	T	T	T	T	T	T	T	T	T	T	T	T	T	T	T	T	T
	C/G	12	7807185	C	C	C	C	C	C	C	C	C	C	C	C	C	C	C	C	C	C	C	C	C	C	C	C	C	C	C	C	C	C	C	C	C	C	C	G	C	C	C	C	N	C	C	C	C	C
	G/C	12	7807323	G	G	N	G	G	G	G	G	G	G	G	N	G	N	G	G	G	G	G	G	G	N	G	G	G	G	G	G	G	G	G	G	N	G	G	G	G	G	G	G	N	G	N	G	G	G
OsCOMT30	G/A	12	13715009	G	G	R	G	G	G	G	G	G	G	G	R	G	G	G	G	G	G	G	G	G	N	R	N	N	G	N	N	G	G	G	G	G	G	G	G	N	N	G	G	G	G	G	G	G	G
	C/T	12	13715048	C	C	Y	C	C	C	C	C	C	C	C	Y	C	C	C	C	C	C	C	C	C	N	Y	N	N	C	N	N	C	N	C	C	C	C	C	C	N	N	C	C	C	C	N	C	C	C
	G/A	12	13715078	G	G	R	G	G	N	G	G	G	G	G	R	G	G	G	G	G	G	G	G	G	N	R	N	N	G	N	N	G	G	G	G	G	G	G	G	N	N	G	G	G	G	N	G	G	G
	T/C	12	13715170	T	T	Y	T	T	T	T	T	T	T	N	Y	T	T	T	T	T	T	T	T	T	N	Y	N	N	T	N	N	T	T	T	T	T	T	T	T	N	N	T	T	T	T	T	T	T	T
	C/T	12	13715199	C	C	Y	C	C	N	C	C	C	C	N	Y	C	C	C	C	C	C	C	C	C	N	Y	N	N	C	N	N	C	C	C	C	C	C	C	C	N	N	N	C	C	C	C	C	C	C
	A/G	12	13715647	A	A	A	A	A	R	A	A	A	A	A	N	A	A	R	A	R	R	A	R	A	A	A	G	N	A	A	G	R	A	R	A	A	R	A	A	A	A	A	R	A	A	A	R	A	A
	C/T	12	13715699	C	Y	Y	C	C	C	Y	C	C	C	N	C	C	C	C	C	C	C	C	C	C	T	C	N	N	C	T	C	C	C	C	C	C	C	Y	C	T	N	C	C	Y	C	T	C	Y	C
	A/G	12	13715833	A	R	R	A	A	G	R	N	A	A	N	A	A	A	R	A	R	R	A	R	A	G	A	R	N	A	G	G	A	A	R	A	A	R	R	A	G	G	A	R	R	A	G	A	R	A
	T/A	12	13716134	W	T	T	T	T	T	W	W	T	T	N	T	T	T	T	T	T	T	T	T	W	N	T	N	T	T	N	N	T	T	T	T	T	T	N	T	W	N	W	T	T	T	N	T	W	T
	A/T	12	13716372	W	W	T	A	A	A	W	A	A	A	A	W	A	A	A	A	A	A	A	A	W	T	W	N	N	A	T	N	A	A	W	A	A	A	A	A	W	T	T	A	W	A	T	A	W	A
	C/T	12	13716456	C	C	T	C	C	Y	C	C	C	C	C	Y	C	C	C	C	C	C	C	Y	C	N	Y	N	N	C	T	N	C	C	C	C	C	C	C	C	N	C	C	C	C	C	N	C	C	C
	G/A	12	13716489	G	G	A	G	G	G	G	G	G	G	G	R	G	G	G	G	G	G	G	G	G	N	R	N	N	G	N	N	G	G	G	G	G	G	G	G	N	G	G	G	G	G	N	G	G	G
OsCOMT31	G/A	12	14750485	G	G	A	G	G	G	G	G	G	G	G	G	G	G	G	G	G	G	G	G	G	A	G	A	G	G	A	A	G	G	G	G	G	G	G	G	A	A	G	G	A	G	A	G	G	G
	T/C	12	14750520	T	T	C	T	T	T	T	T	T	T	T	T	T	T	T	T	T	T	T	T	T	C	T	C	T	T	C	C	T	T	T	T	T	T	T	T	C	C	T	T	C	T	C	T	T	T
	A/G	12	14750530	A	A	G	A	A	A	A	A	A	A	A	A	A	A	A	A	A	A	A	A	A	G	A	G	A	A	G	G	A	A	A	A	A	A	A	A	G	G	A	A	G	A	G	A	A	A
	A/G	12	14750793	A	A	G	A	A	A	A	A	A	A	A	A	A	A	A	A	A	A	A	A	A	G	A	G	A	A	G	G	A	A	A	A	A	A	A	A	G	G	A	A	G	A	G	A	A	A
	G/T	12	14750799	G	G	T	G	G	G	G	G	G	G	G	G	G	G	G	G	G	G	G	G	G	T	G	T	G	G	T	T	G	G	G	G	G	G	G	G	T	T	G	G	T	G	T	G	G	G
	A/T	12	14750967	A	A	T	A	A	A	A	A	A	A	A	A	A	A	A	A	A	A	A	A	A	T	A	T	A	A	T	T	A	A	A	A	A	A	A	A	W	T	A	A	T	A	T	A	A	A
	C/T	12	14751182	C	C	T	C	C	C	C	C	C	C	C	C	C	C	C	C	C	C	C	C	C	T	C	T	C	C	T	T	C	C	C	C	C	C	C	C	Y	T	C	C	T	C	T	C	C	C
	C/G	12	14751417	C	C	G	C	C	C	C	C	C	C	C	C	C	C	C	C	C	C	C	C	C	G	C	G	C	C	G	G	C	C	C	C	C	C	C	C	S	G	C	C	G	C	G	C	C	C
	C/T	12	14751630	C	C	T	C	C	C	C	C	C	C	C	C	C	C	C	C	C	C	C	N	C	T	C	T	C	C	T	T	C	C	C	C	C	C	C	C	Y	T	C	C	T	C	T	C	C	C
	G/A	12	14751905	G	G	G	G	G	G	G	G	G	G	G	G	G	G	G	G	G	G	G	G	G	A	G	G	G	G	A	G	G	G	G	G	G	G	G	G	R	A	G	G	R	G	A	G	G	G
OsCOMT32	A/T	12	14975017	A	A	T	W	A	A	A	A	A	A	A	A	A	A	A	A	A	A	A	A	A	T	A	T	A	A	T	T	A	A	A	A	A	A	A	A	W	T	A	A	T	A	T	A	A	A
	A/C	12	14975053	A	A	C	A	A	A	A	A	A	A	A	A	A	A	A	A	A	A	A	A	A	C	A	C	A	A	C	M	A	A	A	A	A	A	A	A	M	C	A	A	C	A	C	A	A	A
	A/T	12	14975100	A	A	A	A	A	A	A	A	A	A	A	A	A	A	A	A	A	A	A	A	A	A	A	A	A	A	A	A	A	A	A	A	A	A	A	A	A	A	A	A	A	A	A	A	A	A
	C/G	12	14975146	C	C	C	C	C	C	C	C	C	C	C	C	C	C	C	C	C	C	C	C	C	C	C	C	C	C	C	C	C	C	C	C	C	C	C	C	C	C	C	C	C	C	C	C	C	C
	A/G	12	14975802	A	A	N	A	A	A	A	A	A	A	A	A	A	A	A	A	A	A	A	A	A	N	A	N	A	A	N	N	A	A	A	A	A	A	A	A	N	N	A	A	N	A	N	A	A	A
	T/G	12	14975833	T	T	G	T	T	T	T	T	T	T	T	T	T	T	T	T	T	T	T	T	T	G	T	G	T	T	G	G	T	T	T	T	T	T	T	T	G	G	T	T	G	T	G	T	T	T
	C/A	12	14975978	C	C	C	C	C	C	C	C	C	C	C	C	C	C	C	C	C	C	C	C	C	C	C	C	C	C	C	C	C	C	C	C	C	C	C	C	C	C	C	C	C	C	C	C	C	C
	A/T	12	14976393	A	A	A	A	A	A	A	A	A	A	A	A	A	A	A	A	A	A	A	A	A	A	A	A	A	A	A	A	A	A	A	A	A	A	A	A	A	A	A	A	A	A	A	A	A	A
	T/C	12	14976512	T	T	T	T	T	T	T	T	T	T	T	T	T	T	T	T	T	T	T	T	T	T	T	T	T	T	T	T	T	T	T	T	T	T	T	T	T	T	T	T	T	T	T	T	T	T
	A/C	12	14976595	A	A	C	A	A	A	A	A	A	A	A	A	A	A	A	A	A	A	A	A	A	C	A	C	A	A	C	C	A	A	A	A	A	A	A	A	C	C	A	A	C	A	C	A	A	A
	T/A	12	14976746	T	T	A	T	T	T	T	T	T	T	T	T	T	T	T	T	T	T	T	T	T	A	T	A	T	T	A	A	T	T	T	T	T	T	T	T	A	A	T	T	A	T	A	T	T	T
	A/G	12	14976956	A	A	A	A	A	A	A	A	A	A	A	A	A	A	A	A	A	A	A	A	A	A	A	A	A	A	A	A	A	A	A	A	A	A	A	A	A	A	A	A	A	A	A	A	A	A
	T/G	12	14977094	T	T	G	T	T	T	T	T	T	T	T	T	T	T	T	T	T	T	T	T	T	G	T	G	T	T	K	G	T	T	T	T	T	T	T	T	K	G	T	T	G	T	K	T	T	T
	C/G	12	14977100	C	C	C	C	C	C	C	C	C	C	C	C	C	C	C	C	C	C	C	C	C	C	C	C	C	C	C	C	C	C	C	C	C	C	C	C	C	C	C	C	C	C	C	C	C	C
	T/A	12	14977220	T	T	T	T	T	T	T	T	T	T	T	T	T	T	T	T	T	T	T	T	T	T	T	T	T	T	T	T	T	T	T	T	T	T	T	T	T	T	T	T	T	T	T	T	T	T
	A/G	12	14977279	A	A	G	A	A	A	A	A	A	A	A	A	A	A	A	A	A	A	A	A	A	N	A	N	A	A	R	N	A	A	A	A	A	A	A	A	R	G	A	A	N	A	N	A	A	A
	A/G	12	14977348	A	A	G	A	A	A	A	A	A	A	A	A	A	A	A	A	A	A	A	A	A	N	A	G	A	A	N	N	A	A	A	A	A	A	A	A	N	N	A	A	R	A	N	A	A	A
	G/A	12	14977377	A	A	G	G	G	R	G	G	G	G	G	G	G	G	G	G	G	G	G	G	A	G	G	N	G	G	G	N	G	G	R	A	G	G	G	A	G	G	G	G	N	G	G	G	G	G
	A/T	12	14977437	A	A	A	A	A	A	A	A	A	A	A	A	A	A	A	A	A	A	A	A	A	A	A	A	A	A	A	A	A	A	A	A	A	A	A	A	A	A	A	A	A	A	A	A	A	A
OsCOMT33	G/A	12	15010453	G	G	N	G	G	G	G	G	G	G	G	G	G	G	G	G	G	G	G	G	G	A	N	A	G	G	A	A	G	G	G	G	G	G	G	G	R	A	G	G	A	G	N	G	G	G
	T/C	12	15010484	T	T	N	T	T	T	T	T	T	N	T	T	T	T	T	T	T	T	T	T	T	C	N	C	T	T	C	C	T	T	T	T	T	T	T	T	Y	C	T	T	C	T	N	T	T	T
	A/G	12	15010502	A	A	N	A	A	A	A	A	A	A	A	A	A	A	A	A	A	A	A	A	A	G	A	G	A	A	G	G	A	A	A	A	A	A	A	A	R	G	A	A	G	A	N	A	A	A
	C/T	12	15010550	C	C	N	C	C	C	C	C	C	C	C	C	C	C	C	C	C	C	C	C	C	T	C	T	C	C	T	T	C	C	C	C	C	C	C	C	T	T	C	C	T	C	T	C	C	C
	T/C	12	15010634	T	T	T	T	T	T	T	T	T	T	T	T	T	T	T	T	T	T	T	T	T	T	T	T	T	T	T	T	T	T	T	T	T	T	T	T	T	T	T	T	T	T	T	T	T	T
	C/A	12	15010657	C	C	A	C	C	C	C	C	C	C	C	C	C	C	C	C	C	C	C	N	C	A	C	A	C	C	A	A	C	C	C	C	C	C	C	C	A	A	C	C	A	C	A	C	C	C
	G/C	12	15010981	G	G	C	G	G	G	G	G	G	G	G	G	G	G	G	G	G	G	G	G	G	C	G	C	G	G	C	C	G	G	G	G	G	G	G	G	S	C	G	G	C	G	C	G	G	G
	G/A	12	15011208	R	A	G	G	G	R	G	G	G	G	G	G	G	G	G	G	G	G	G	G	A	G	G	G	G	G	G	G	G	G	G	G	G	G	G	A	G	G	G	G	G	G	G	G	G	G
	T/G	12	15011392	T	T	G	T	T	T	T	T	T	T	T	T	T	T	T	T	T	T	T	T	T	G	T	G	T	T	G	G	T	T	T	T	T	T	T	T	G	G	T	T	G	T	G	T	T	T
	G/A	12	15011412	G	G	A	G	G	G	G	G	G	G	G	G	G	G	G	G	G	G	G	G	G	A	G	A	G	G	A	A	G	G	G	G	G	G	G	G	A	A	G	G	A	G	A	G	G	G
[truncated: 250 more columns]

## Sheet: Table S6
Stage	Total lignin content (%)				Mean	SEM
	1	2	3	4
S1	11.02	10.56	10.34	10.65	10.6425	0.141679
S2	10.23	14.34	11.45	14.43	12.6125	1.05338
S3	16.34	16.88	18.12	17.21	17.1375	0.373371
S4	18.32	18.65	18.22	19.14	18.5825	0.207299
S5	24.31	26.21	24.36	24.22	24.775	0.479209
